# Supplementary material for: Complete genome sequencing and comparative genomic analyses of a new spotted-fever Rickettsia heilongjiangensis strain B8
Source: Emerg Microbes Infect. 2023 Feb 13;12(1):2153085. doi: 10.1080/22221751.2022.2153085 (PMC9930820; doi:10.1080/22221751.2022.2153085)
Supplement: Supplemental Material [file TEMI_A_2153085_SM4731.zip]

Archive with 7 entries (7 files):
- Figure S1.tif
- Figure S2.tif
- Figure S3.tiff
- Figure S4.tiff
- Figure S5.tiff
- Figure S6.tiff
- Supplementary Table s1_S6.xlsx
