# Supplementary material for: Complete genome sequencing and comparative genomic analyses of a new spotted-fever Rickettsia heilongjiangensis strain B8
Source: Emerg Microbes Infect. 2023 Feb 13;12(1):2153085. doi: 10.1080/22221751.2022.2153085 (PMC9930820; doi:10.1080/22221751.2022.2153085)
Supplement: Supplemental Material [file TEMI_A_2153085_SM4731.zip › Supplementary Table s1_S6.xlsx]

## Sheet: Table S1
Table S1. Primer sequence used in this study
Target gene	Primer name	Sequence (5' to 3')
16S rDNA	16S-F	TCACCAAGCCGACGATCTGT
	16S-R	ACGGCTACCTTGTTACGACT
17kD	17kD-F	CTCAATTCGGTAAGGGCACA
	17kD-R	CAACTTGCCATTGTCCGTCA
gltA	gltA-F	CCGATTGCTTTACTTACGACCC
	gltA-R	TTACCTCTCCCGAATACCCT
groEL	groEL-F	ACTTATCGAGCAATCATTCGG
	groEL-R	ACCTTTAATACGGCAACACC
ompA	ompA-F	GCAGGTGATTTAAAGCCTACTCC
	ompA-R	ACCAGCCATTAACTGACCTGT

## Sheet: Tabble S2
Table S2: Detection of Rickettsia heilongjiangensis in ticks collected near the patient lived
Ticks	samples	16S	17kDa	groEL	gltA	ompA
Dermacentor silvarum	A1	-	-	-	-	-
	A2	-	-	-	-	-
	A3	-	-	-	-	-
	A4	-	-	-	-	-
	A5	-	+	-	-	-
	A6	-	-	-	-	-
	A7	-	-	+	-	-
	A8	-	-	-	-	-
	A9	-	-	-	-	-
	A10	-	-	-	-	-
	A11	-	-	-	-	-
	A12	-	-	-	-	-
	A13	+	-	-	-	-
	A14	-	-	-	-	-
	A15	-	-	-	-	-
	A16	-	+	-	-	-
	A17	-	-	-	-	-
	A18	-	-	-	-	-
	A19	-	-	-	+	-
	A20	-	-	-	-	-
	A21	-	-	-	-	-
Haemaphysalis longicornis	B1	-	-	-	-	-
	B2	+	+	+	+	+
	B3	-	-	-	-	-
	B4	-	-	-	-	-
	B5	-	-	-	-	-
	B6	+	-	-	-	+
	B7	-	-	-	-	-
	B8	+	+	+	+	+
	B9	-	-	-	-	-
	B10	-	-	-	-	-
	B11	+	-	-	-	-
	B12	-	-	-	-	-
	B13	-	-	-	-	-
	B14	-	-	-	-	-
	B15	-	-	-	+	-
	B16	-	-	-	-	-
	B17	-	-	-	-	-
	B18	-	-	-	+	-
	B19	-	-	-	-	-
	B20	-	-	-	-	-
	B21	-	-	-	-	-
	B22	-	-	-	-	-
	B23	-	-	-	-	-
	B24	-	-	-	-	-
	B25	-	-	-	-	-
	B26	-	-	-	-	-
	B27	-	+	-	-	-
	B28	-	-	-	-	-
	B29	-	-	-	-	-
	B30	-	-	-	-	-
	B31	-	-	-	-	-
	B32	-	-	-	-	-
	B33	-	-	-	-	-
	B34	-	-	-	+	-
	B35	-	-	-	-	-
	B36	-	-	-	-	-
	B37	-	-	-	-	-
	B38	-	-	-	-	-
	B39	+	-	-	-	-
	B40	-	-	-	-	-
	B41	-	-	-	-	-
	B42	-	-	-	-	-
	B43	-	-	-	-	-
	B44	-	-	-	+	-
	B45	-	-	-	-	-
	B46	-	-	-	-	-
	B47	-	-	-	-	-
	B48	-	-	-	-	-
	B49	-	-	-	-	-
	B50	-	-	-	-	-
	B51	-	-	-	-	-
	B52	-	+	-	-	-
	B53	-	-	-	-	-
	B54	-	-	-	-	-
	B55	-	-	-	-	-
	B56	-	-	-	-	-
	B57	-	-	-	-	-
	B58	-	+	-	-	-
	B59	-	-	-	-	-
	B60	-	-	-	-	-
	B61	-	-	-	-	+
	B62	-	-	-	-	-
	B63	-	-	-	-	-
	B64	-	-	-	-	-
	B65	-	-	-	-	-
	B66	-	-	-	-	-
	B67	-	-	-	-	-
	B68	-	-	-	-	-
	B69	-	-	-	-	-
	B70	-	-	-	-	-
	B71	-	-	-	-	-
	B72	-	-	-	-	-
	B73	-	-	-	-	-
	B74	-	-	-	-	-
	B75	-	-	-	-	-
	B76	+	-	-	-	-
	B77	-	-	-	-	-
	B78	-	-	-	-	-
	B79	-	-	-	-	-
	B80	-	-	-	-	-
	B81	-	-	-	-	-
	B82	-	-	-	-	-
	B83	-	-	+	-	+
	B84	-	-	-	-	-
	B85	-	-	-	-	-
	B86	-	-	-	-	-
	B87	-	-	-	-	-
	B88	-	-	-	-	-
	B89	-	-	-	-	+
	B90	-	-	-	-	-
	B91	-	-	-	-	-
	B92	-	-	-	-	-
	B93	-	-	-	-	-
	B94	-	-	-	-	-
	B95	-	+	-	-	-
	B96	-	-	-	-	-
	B97	-	-	-	-	-
	B98	-	-	-	-	-
	B99	-	-	-	-	-
	B100	+	-	-	-	-
	B101	-	-	-	-	-
	B102	-	-	-	-	-
	B103	-	-	-	-	-
	B104	-	-	-	-	-
	B105	-	-	-	-	-
	B106	+	-	-	-	-
	B107	-	-	-	-	-
	B108	-	-	-	-	-
	B109	-	-	-	-	-
	B110	-	-	-	-	-
	B111	-	-	-	-	-
	B112	-	-	-	-	-
	B113	-	-	-	-	-
	B114	-	-	-	-	-
	B115	-	+	-	-	-
	B116	-	-	-	-	-
	B117	-	-	-	-	-
	B118	-	-	-	-	-
	B119	-	-	-	-	-
	B120	-	-	-	-	-
	B121	-	-	-	-	-
	B122	-	-	+	-	-
	B123	-	-	-	-	-
	B124	-	-	-	-	-
	B125	-	-	-	-	-
	B126	-	-	-	-	-
	B127	-	-	-	-	-
	B128	-	-	+	-	-
	B129	-	-	-	-	-
	B130	-	-	-	-	-
	B131	-	-	-	-	-
	B132	-	-	-	-	-
	B133	-	-	-	-	-
	B134	-	-	-	-	-
	B135	-	-	+	-	-
	B136	-	-	-	-	-
	B137	-	-	-	-	-
	B138	-	-	-	-	-
	B139	-	-	-	-	-
	B140	-	-	-	-	-
	B141	-	-	-	-	-
	B142	-	-	-	-	-
	B143	-	-	-	-	-
	B144	-	-	-	-	-
	B145	-	-	-	-	-
	B146	-	-	-	-	-
	B147	-	-	-	-	-
	B148	-	-	-	-	-
	B149	-	-	-	-	-
	B150	-	-	-	-	-
	B151	-	-	-	-	-
	B152	-	-	-	-	-
	B153	-	-	-	-	-
	B154	-	-	-	-	-
	B155	-	-	-	-	-
	B156	-	-	-	-	-
	B157	-	-	+	-	-
	B158	-	-	-	-	-
	B159	-	-	-	-	-
	B160	-	-	-	-	-
	B161	-	-	-	-	-
	B162	-	-	-	-	-
	B163	-	-	-	-	-
	B164	-	-	-	-	-
	B165	-	-	-	-	-
	B166	-	-	-	-	-
	B167	-	-	-	-	-
	B168	-	-	-	-	-
	B169	-	-	-	-	-
	B170	+	-	-	-	-
	B171	-	-	-	-	-
	B172	-	-	-	-	-
	B173	-	-	-	-	-
	B174	-	-	-	-	-
	B175	-	-	-	-	-
Ixodes persulcatus	C1	-	-	-	-	-
	C2	-	-	-	-	-
	C3	-	-	-	-	-
	C4	-	-	-	-	-
	C5	+	-	+	-	+
	C6	-	-	-	-	-
	C7	-	-	-	-	-
	C8	-	-	-	-	-
	C9	-	-	-	-	-
	C10	-	-	-	-	-
	C11	-	-	-	-	-
	C12	-	-	-	-	-

## Sheet: Table S3
Table S3. The detailed presentation of B8 genome annotation against Prokka
locus_tag	ftype	length_bp	gene	EC_number	COG	product
B8_00001	CDS	822	yqfL	2.7.11.32	COG1806	Putative pyruvate, phosphate dikinase regulatory protein
B8_00002	CDS	342	trxA		COG0526	Thioredoxin
B8_00003	CDS	750	btuD	7.6.2.8		Vitamin B12 import ATP-binding protein BtuD
B8_00004	CDS	777				hypothetical protein
B8_00005	CDS	3033	pyrK			Dihydroorotate dehydrogenase B (NAD(+)), electron transfer subunit
B8_00006	CDS	294				hypothetical protein
B8_00007	CDS	795	lpxA	2.3.1.129	COG1043	Acyl-[acyl-carrier-protein]--UDP-N-acetylglucosamine O-acyltransferase
B8_00008	CDS	438	fabZ	4.2.1.59		3-hydroxyacyl-[acyl-carrier-protein] dehydratase FabZ
B8_00009	CDS	1041	lpxD	2.3.1.-	COG1044	UDP-3-O-acylglucosamine N-acyltransferase
B8_00010	CDS	195				hypothetical protein
B8_00011	CDS	438				hypothetical protein
B8_00012	CDS	213				hypothetical protein
B8_00013	tRNA	76				tRNA-Phe(gaa)
B8_00014	CDS	996	dusB	1.3.1.-	COG0042	tRNA-dihydrouridine synthase B
B8_00015	CDS	816				hypothetical protein
B8_00016	CDS	432	tsaE		COG0802	tRNA threonylcarbamoyladenosine biosynthesis protein TsaE
B8_00017	CDS	954				hypothetical protein
B8_00018	CDS	1308	cca	2.7.7.72		CCA-adding enzyme
B8_00019	CDS	312				hypothetical protein
B8_00020	CDS	666				hypothetical protein
B8_00021	CDS	6051				hypothetical protein
B8_00022	tRNA	75				tRNA-Glu(ttc)
B8_00023	CDS	318				hypothetical protein
B8_00024	CDS	159				hypothetical protein
B8_00025	CDS	129				hypothetical protein
B8_00026	CDS	120				hypothetical protein
B8_00027	CDS	141				hypothetical protein
B8_00028	CDS	204				hypothetical protein
B8_00029	CDS	246				hypothetical protein
B8_00030	CDS	495	atpF_1			ATP synthase subunit b
B8_00031	CDS	474	atpF_2			ATP synthase subunit b
B8_00032	CDS	225	atpH_1			ATP synthase subunit c
B8_00033	CDS	729	atpB		COG0356	ATP synthase subunit a
B8_00034	CDS	264				hypothetical protein
B8_00035	CDS	837				hypothetical protein
B8_00036	CDS	522	carD		COG1329	RNA polymerase-binding transcription factor CarD
B8_00037	CDS	1605			COG0500	putative protein RP789
B8_00038	CDS	174				hypothetical protein
B8_00039	CDS	1083	recF		COG1195	DNA replication and repair protein RecF
B8_00040	CDS	303				hypothetical protein
B8_00041	CDS	192				hypothetical protein
B8_00042	CDS	495	dhfR	1.5.1.3	COG0262	Dihydrofolate reductase
B8_00043	CDS	486				hypothetical protein
B8_00044	CDS	633				hypothetical protein
B8_00045	CDS	669				hypothetical protein
B8_00046	CDS	684				hypothetical protein
B8_00047	CDS	273				hypothetical protein
B8_00048	CDS	372				hypothetical protein
B8_00049	CDS	597				hypothetical protein
B8_00050	CDS	570				hypothetical protein
B8_00051	CDS	669				hypothetical protein
B8_00052	CDS	873				hypothetical protein
B8_00053	CDS	303				hypothetical protein
B8_00054	CDS	1443				hypothetical protein
B8_00055	CDS	1323				hypothetical protein
B8_00056	CDS	228				hypothetical protein
B8_00057	CDS	324				hypothetical protein
B8_00058	CDS	225				hypothetical protein
B8_00059	CDS	159				hypothetical protein
B8_00060	CDS	216				hypothetical protein
B8_00061	CDS	195				hypothetical protein
B8_00062	CDS	114				hypothetical protein
B8_00063	CDS	582				hypothetical protein
B8_00064	CDS	540				hypothetical protein
B8_00065	CDS	2574	clpB			Chaperone protein ClpB
B8_00066	CDS	492				hypothetical protein
B8_00067	CDS	1035	tsaD	2.3.1.234	COG0533	tRNA N6-adenosine threonylcarbamoyltransferase
B8_00068	CDS	1191				hypothetical protein
B8_00069	CDS	327	phoB		COG0745	Phosphate regulon transcriptional regulatory protein PhoB
B8_00070	CDS	117				hypothetical protein
B8_00071	CDS	366	rpsF		COG0360	30S ribosomal protein S6
B8_00072	CDS	288	rpsR		COG0238	30S ribosomal protein S18
B8_00073	CDS	516	rplI		COG0359	50S ribosomal protein L9
B8_00074	CDS	1608	tilS	6.3.4.19		tRNA(Ile)-lysidine synthase
B8_00075	CDS	1914	ftsH	3.4.24.-		ATP-dependent zinc metalloprotease FtsH
B8_00076	CDS	276	hhaIM	2.1.1.37		Modification methylase HhaI
B8_00077	CDS	315				hypothetical protein
B8_00078	CDS	786	sdhB	1.3.5.1	COG0479	Succinate dehydrogenase iron-sulfur subunit
B8_00079	CDS	135				hypothetical protein
B8_00080	CDS	1221				hypothetical protein
B8_00081	CDS	780	lgt	2.5.1.145	COG0682	Phosphatidylglycerol--prolipoprotein diacylglyceryl transferase
B8_00082	CDS	1164	ybdG		COG0668	Miniconductance mechanosensitive channel YbdG
B8_00083	CDS	1683	yidC		COG0706	Membrane protein insertase YidC
B8_00084	CDS	546	pgsA	2.7.8.5		CDP-diacylglycerol--glycerol-3-phosphate 3-phosphatidyltransferase
B8_00085	CDS	561				hypothetical protein
B8_00086	CDS	384				hypothetical protein
B8_00087	CDS	252				hypothetical protein
B8_00088	CDS	210				hypothetical protein
B8_00089	CDS	363				hypothetical protein
B8_00090	CDS	369				hypothetical protein
B8_00091	CDS	108				hypothetical protein
B8_00092	CDS	675	def_1	3.5.1.88		Peptide deformylase
B8_00093	CDS	1497	tlcA_1		COG3202	ADP,ATP carrier protein 1
B8_00094	CDS	1296	glpT		COG2271	Glycerol-3-phosphate transporter
B8_00095	CDS	423	ndk	2.7.4.6	COG0105	Nucleoside diphosphate kinase
B8_00096	CDS	1869	mnmG		COG0445	tRNA uridine 5-carboxymethylaminomethyl modification enzyme MnmG
B8_00097	CDS	576	rsmG	2.1.1.170	COG0357	Ribosomal RNA small subunit methyltransferase G
B8_00098	CDS	768	parA			Chromosome partitioning protein ParA
B8_00099	CDS	861	spo0J		COG1475	Stage 0 sporulation protein J
B8_00100	CDS	96				hypothetical protein
B8_00101	CDS	1668	ettA		COG0488	Energy-dependent translational throttle protein EttA
B8_00102	CDS	318				hypothetical protein
B8_00103	CDS	825	kdsA	2.5.1.55	COG2877	2-dehydro-3-deoxyphosphooctonate aldolase
B8_00104	CDS	123				hypothetical protein
B8_00105	CDS	351				hypothetical protein
B8_00106	CDS	207				hypothetical protein
B8_00107	CDS	228				hypothetical protein
B8_00108	CDS	333	erpA		COG0316	Iron-sulfur cluster insertion protein ErpA
B8_00109	CDS	1155				Deoxyguanosinetriphosphate triphosphohydrolase-like protein
B8_00110	CDS	1731	argS	6.1.1.19		Arginine--tRNA ligase
B8_00111	CDS	675				hypothetical protein
B8_00112	CDS	2214	parC	5.6.2.2	COG0188	DNA topoisomerase 4 subunit A
B8_00113	CDS	213				hypothetical protein
B8_00114	CDS	1344				hypothetical protein
B8_00115	CDS	567	dcd	3.5.4.13		dCTP deaminase
B8_00116	CDS	459	secB		COG1952	Protein-export protein SecB
B8_00117	CDS	714	ctrA			Cell cycle response regulator CtrA
B8_00118	CDS	822	queF	1.7.1.13	COG0780	NADPH-dependent 7-cyano-7-deazaguanine reductase
B8_00119	CDS	561				hypothetical protein
B8_00120	CDS	1398	pntB	7.1.1.1	COG1282	NAD(P) transhydrogenase subunit beta
B8_00121	CDS	735				hypothetical protein
B8_00122	CDS	885	ribN			Riboflavin transporter
B8_00123	CDS	1257	ousA_1			Glycine betaine/proline/ectoine/pipecolic acid transporter OusA
B8_00124	tRNA	75				tRNA-Thr(ggt)
B8_00125	CDS	303				hypothetical protein
B8_00126	CDS	5445	sca2_1			Putative surface cell antigen sca2
B8_00127	CDS	1380	cysS	6.1.1.16	COG0215	Cysteine--tRNA ligase
B8_00128	CDS	888	rpsB		COG0052	30S ribosomal protein S2
B8_00129	CDS	930	tsf			Elongation factor Ts
B8_00130	CDS	183				hypothetical protein
B8_00131	CDS	624				hypothetical protein
B8_00132	CDS	1395	waaA	2.4.99.12	COG1519	3-deoxy-D-manno-octulosonic acid transferase
B8_00133	CDS	657				hypothetical protein
B8_00134	CDS	1206	aatA	2.6.1.1	COG0436	Aspartate/prephenate aminotransferase
B8_00135	CDS	264	yoeB	3.1.-.-	COG4115	Toxin YoeB
B8_00136	CDS	252	yefM		COG2161	Antitoxin YefM
B8_00137	CDS	1005				hypothetical protein
B8_00138	CDS	756				hypothetical protein
B8_00139	CDS	600				hypothetical protein
B8_00140	CDS	288	prs_1	2.7.6.1	COG0462	Ribose-phosphate pyrophosphokinase
B8_00141	CDS	279	prs_2			Putative ribose-phosphate pyrophosphokinase
B8_00142	CDS	1068	alr1	5.1.1.1	COG0787	Alanine racemase 1
B8_00143	CDS	780	mlaE		COG0767	Intermembrane phospholipid transport system permease protein MlaE
B8_00144	CDS	756	mkl		COG1127	putative ribonucleotide transport ATP-binding protein mkl
B8_00145	CDS	249				hypothetical protein
B8_00146	CDS	246				hypothetical protein
B8_00147	CDS	498				hypothetical protein
B8_00148	CDS	129				hypothetical protein
B8_00149	CDS	240				hypothetical protein
B8_00150	CDS	294	rpmB		COG0227	50S ribosomal protein L28
B8_00151	CDS	237				hypothetical protein
B8_00152	tRNA	77				tRNA-Met(cat)
B8_00153	CDS	639	engB			GTP-binding protein EngB
B8_00154	CDS	924	argB	2.7.2.8	COG0548	Acetylglutamate kinase
B8_00155	CDS	288				hypothetical protein
B8_00156	CDS	2418	virB4_1		COG3451	Type IV secretion system protein virB4
B8_00157	CDS	3006				hypothetical protein
B8_00158	CDS	2016				hypothetical protein
B8_00159	CDS	2901				hypothetical protein
B8_00160	CDS	2676				hypothetical protein
B8_00161	CDS	3462				hypothetical protein
B8_00162	CDS	186				hypothetical protein
B8_00163	CDS	363				hypothetical protein
B8_00164	CDS	654	pta	2.3.1.8	COG0280	Phosphate acetyltransferase
B8_00165	CDS	141				hypothetical protein
B8_00166	CDS	297	ackA	2.7.2.1		Acetate kinase
B8_00167	CDS	453	pduW	2.7.2.15	COG0282	putative propionate kinase
B8_00168	CDS	111				hypothetical protein
B8_00169	CDS	153				hypothetical protein
B8_00170	CDS	705	trmD	2.1.1.228	COG0336	tRNA (guanine-N(1)-)-methyltransferase
B8_00171	CDS	417	rplS		COG0335	50S ribosomal protein L19
B8_00172	CDS	237				hypothetical protein
B8_00173	CDS	927	secF			Protein translocase subunit SecF
B8_00174	CDS	1266	nuoF	7.1.1.-		NADH-quinone oxidoreductase subunit F
B8_00175	CDS	801	lepB	3.4.21.89		Signal peptidase I
B8_00176	CDS	684	rnc	3.1.26.3		Ribonuclease 3
B8_00177	CDS	1035	era		COG1159	GTPase Era
B8_00178	CDS	474	ruvC	3.1.22.4	COG0817	Crossover junction endodeoxyribonuclease RuvC
B8_00179	CDS	693	trmJ	2.1.1.-		tRNA (cytidine/uridine/adenosine-2'-O-)-methyltransferase TrmJ
B8_00180	CDS	675				hypothetical protein
B8_00181	CDS	1047				hypothetical protein
B8_00182	CDS	960	apbC		COG0489	Iron-sulfur cluster carrier protein
B8_00183	CDS	1041				hypothetical protein
B8_00184	CDS	861	hflC		COG0330	Modulator of FtsH protease HflC
B8_00185	CDS	1215				hypothetical protein
B8_00186	CDS	222				hypothetical protein
B8_00187	CDS	744				hypothetical protein
B8_00188	CDS	375				hypothetical protein
B8_00189	CDS	378				hypothetical protein
B8_00190	CDS	1791	sdhA	1.3.5.1		Succinate dehydrogenase flavoprotein subunit
B8_00191	CDS	657	artQ		COG0765	Arginine transport system permease protein ArtQ
B8_00192	CDS	390	rpsL		COG0048	30S ribosomal protein S12
B8_00193	CDS	483	rpsG		COG0049	30S ribosomal protein S7
B8_00194	CDS	2100	fusA		COG0480	Elongation factor G
B8_00195	tRNA	76				tRNA-Trp(cca)
B8_00196	CDS	201	secE			Protein translocase subunit SecE
B8_00197	CDS	579	nusG		COG0250	Transcription termination/antitermination protein NusG
B8_00198	CDS	438	rplK		COG0080	50S ribosomal protein L11
B8_00199	CDS	720	rplA		COG0081	50S ribosomal protein L1
B8_00200	CDS	510	rplJ		COG0244	50S ribosomal protein L10
B8_00201	CDS	429	rplL		COG0222	50S ribosomal protein L7/L12
B8_00202	CDS	4122	rpoB	2.7.7.6		DNA-directed RNA polymerase subunit beta
B8_00203	CDS	4119	rpoC	2.7.7.6		DNA-directed RNA polymerase subunit beta'
B8_00204	CDS	1173				hypothetical protein
B8_00205	CDS	1503	pepA	3.4.11.1	COG0260	Cytosol aminopeptidase
B8_00206	CDS	801				hypothetical protein
B8_00207	CDS	435				hypothetical protein
B8_00208	CDS	1809	aspS	6.1.1.12		Aspartate--tRNA ligase
B8_00209	CDS	2115				hypothetical protein
B8_00210	CDS	711	ybhL		COG0670	Inner membrane protein YbhL
B8_00211	CDS	864	dapB	1.17.1.8		4-hydroxy-tetrahydrodipicolinate reductase
B8_00212	CDS	480	ctcQ	1.5.1.36		Flavin reductase (NADH)
B8_00213	CDS	726	artP		COG0834	Arginine-binding extracellular protein ArtP
B8_00214	CDS	1452	gatB	6.3.5.-	COG0064	Aspartyl/glutamyl-tRNA(Asn/Gln) amidotransferase subunit B
B8_00215	CDS	1482	gatA	6.3.5.7	COG0154	Glutamyl-tRNA(Gln) amidotransferase subunit A
B8_00216	CDS	378	gatC	6.3.5.-	COG0721	Glutamyl-tRNA(Gln) amidotransferase subunit C
B8_00217	CDS	174				hypothetical protein
B8_00218	CDS	561	frr		COG0233	Ribosome-recycling factor
B8_00219	CDS	729	pyrH	2.7.4.22	COG0528	Uridylate kinase
B8_00220	CDS	324				hypothetical protein
B8_00221	CDS	1560	emrB			Colistin resistance protein EmrB
B8_00222	CDS	93				hypothetical protein
B8_00223	CDS	186				hypothetical protein
B8_00224	CDS	345				hypothetical protein
B8_00225	CDS	225				hypothetical protein
B8_00226	tRNA	76				tRNA-Thr(cgt)
B8_00227	CDS	2307	bamA		COG4775	Outer membrane protein assembly factor BamA
B8_00228	CDS	1074	mmpA	3.4.24.-	COG0750	Metalloprotease MmpA
B8_00229	CDS	471	nusB		COG0781	Transcription antitermination protein NusB
B8_00230	CDS	684	rlmE	2.1.1.166	COG0293	Ribosomal RNA large subunit methyltransferase E
B8_00231	CDS	1062				hypothetical protein
B8_00232	CDS	945				hypothetical protein
B8_00233	CDS	441	ratA		COG2867	Ribosome association toxin RatA
B8_00234	CDS	282				hypothetical protein
B8_00235	CDS	732	rsmE	2.1.1.193	COG1385	Ribosomal RNA small subunit methyltransferase E
B8_00236	CDS	279				hypothetical protein
B8_00237	CDS	3027	mexB		COG0841	Multidrug resistance protein MexB
B8_00238	CDS	417	ihfB_1			Integration host factor subunit beta
B8_00239	CDS	810				hypothetical protein
B8_00240	CDS	1350	ffh		COG0541	Signal recognition particle protein
B8_00241	CDS	297	f1pep1	3.4.21.26		Prolyl endopeptidase
B8_00242	CDS	207				hypothetical protein
B8_00243	CDS	588				hypothetical protein
B8_00244	CDS	1203	moaA			GTP 3',8-cyclase
B8_00245	CDS	111				hypothetical protein
B8_00246	CDS	138				hypothetical protein
B8_00247	CDS	219				hypothetical protein
B8_00248	CDS	171				hypothetical protein
B8_00249	CDS	189				hypothetical protein
B8_00250	CDS	1200	dctA		COG1301	C4-dicarboxylate transport protein
B8_00251	CDS	315	cutA		COG1324	Divalent-cation tolerance protein CutA
B8_00252	CDS	417				hypothetical protein
B8_00253	CDS	99				hypothetical protein
B8_00254	CDS	1188	sucB_1	2.3.1.61	COG0508	Dihydrolipoyllysine-residue succinyltransferase component of 2-oxoglutarate dehydrogenase complex
B8_00255	CDS	2787	sucA	1.2.4.2	COG0567	2-oxoglutarate dehydrogenase E1 component
B8_00256	CDS	1491	ypwA	3.4.17.19	COG2317	Carboxypeptidase 1
B8_00257	CDS	1638	recN		COG0497	DNA repair protein RecN
B8_00258	CDS	756	bamD		COG4105	Outer membrane protein assembly factor BamD
B8_00259	CDS	162				hypothetical protein
B8_00260	CDS	102				hypothetical protein
B8_00261	CDS	1122	dnaJ		COG0484	Chaperone protein DnaJ
B8_00262	CDS	1884	dnaK			Chaperone protein DnaK
B8_00263	CDS	1494				hypothetical protein
B8_00264	CDS	288				hypothetical protein
B8_00265	CDS	474				hypothetical protein
B8_00266	CDS	975				hypothetical protein
B8_00267	CDS	540	coq7	1.14.99.60	COG2941	3-demethoxyubiquinol 3-hydroxylase
B8_00268	CDS	852	ctaE	1.9.3.1	COG1845	Cytochrome c oxidase subunit 3
B8_00269	CDS	360				hypothetical protein
B8_00270	CDS	633				hypothetical protein
B8_00271	CDS	825	dapD	2.3.1.117	COG2171	2,3,4,5-tetrahydropyridine-2,6-dicarboxylate N-succinyltransferase
B8_00272	CDS	204				hypothetical protein
B8_00273	CDS	657				hypothetical protein
B8_00274	CDS	2418	pbpC		COG4953	Penicillin-binding protein 1C
B8_00275	CDS	252				hypothetical protein
B8_00276	CDS	345				hypothetical protein
B8_00277	CDS	267				hypothetical protein
B8_00278	CDS	138				hypothetical protein
B8_00279	CDS	426				hypothetical protein
B8_00280	CDS	180				hypothetical protein
B8_00281	CDS	366				hypothetical protein
B8_00282	CDS	873				hypothetical protein
B8_00283	CDS	435	sca2_2			Putative surface cell antigen sca2
B8_00284	CDS	447	uspF		COG0589	Universal stress protein F
B8_00285	CDS	942				hypothetical protein
B8_00286	CDS	1053				hypothetical protein
B8_00287	CDS	339	fdxE		COG0633	Ferredoxin-6
B8_00288	CDS	1788	hscA		COG0443	Chaperone protein HscA
B8_00289	CDS	501	hscB		COG1076	Co-chaperone protein HscB
B8_00290	CDS	582	rnhB	3.1.26.4	COG0164	Ribonuclease HII
B8_00291	CDS	1986	uvrB		COG0556	UvrABC system protein B
B8_00292	CDS	309				hypothetical protein
B8_00293	CDS	1809	atm1		COG5265	ATM1-type heavy metal exporter
B8_00294	CDS	171				hypothetical protein
B8_00295	CDS	2718	gyrA	5.6.2.2	COG0188	DNA gyrase subunit A
B8_00296	CDS	210				hypothetical protein
B8_00297	CDS	363				hypothetical protein
B8_00298	CDS	123				hypothetical protein
B8_00299	CDS	267				hypothetical protein
B8_00300	CDS	186				hypothetical protein
B8_00301	CDS	216				hypothetical protein
B8_00302	CDS	528	def_2	3.5.1.88	COG0242	Peptide deformylase
B8_00303	CDS	897	fmt	2.1.2.9	COG0223	Methionyl-tRNA formyltransferase
B8_00304	CDS	417				hypothetical protein
B8_00305	rRNA	2752				23S ribosomal RNA
B8_00306	rRNA	110				5S ribosomal RNA
B8_00307	CDS	360				hypothetical protein
B8_00308	CDS	114				hypothetical protein
B8_00309	CDS	1053	zapE		COG1485	Cell division protein ZapE
B8_00310	CDS	1098	queA	2.4.99.17	COG0809	S-adenosylmethionine:tRNA ribosyltransferase-isomerase
B8_00311	CDS	1224				hypothetical protein
B8_00312	CDS	1770		3.6.3.-	COG1132	Putative multidrug export ATP-binding/permease protein
B8_00313	CDS	270				hypothetical protein
B8_00314	CDS	1371				hypothetical protein
B8_00315	CDS	1020	cydB	7.1.1.7	COG1294	Cytochrome bd-I ubiquinol oxidase subunit 2
B8_00316	CDS	243	relJ		COG2161	Antitoxin RelJ
B8_00317	CDS	261				hypothetical protein
B8_00318	CDS	849				hypothetical protein
B8_00319	CDS	1239		3.4.24.-	COG0612	putative zinc protease
B8_00320	CDS	711	purC	6.3.2.6	COG0152	Phosphoribosylaminoimidazole-succinocarboxamide synthase
B8_00321	CDS	1587				hypothetical protein
B8_00322	CDS	1908	thrS	6.1.1.3	COG0441	Threonine--tRNA ligase
B8_00323	CDS	342				hypothetical protein
B8_00324	CDS	192				hypothetical protein
B8_00325	CDS	174				hypothetical protein
B8_00326	CDS	450	hepA		COG1132	Heterocyst differentiation ATP-binding protein HepA
B8_00327	CDS	198				hypothetical protein
B8_00328	CDS	414				hypothetical protein
B8_00329	CDS	888				hypothetical protein
B8_00330	CDS	1377	bepC			Outer membrane efflux protein BepC
B8_00331	CDS	399				hypothetical protein
B8_00332	CDS	1743				hypothetical protein
B8_00333	CDS	1989	parE	5.6.2.2	COG0187	DNA topoisomerase 4 subunit B
B8_00334	CDS	1371				hypothetical protein
B8_00335	CDS	1494	rcsC	2.7.13.3		Sensor histidine kinase RcsC
B8_00336	CDS	738	cpoB_1			Cell division coordinator CpoB
B8_00337	CDS	663				hypothetical protein
B8_00338	CDS	1245	bamB			Outer membrane protein assembly factor BamB
B8_00339	CDS	468	rplM		COG0102	50S ribosomal protein L13
B8_00340	CDS	480	rpsI		COG0103	30S ribosomal protein S9
B8_00341	tRNA	77				tRNA-Met(cat)
B8_00342	CDS	192				hypothetical protein
B8_00343	CDS	162	ddpX	3.4.13.22		D-alanyl-D-alanine dipeptidase
B8_00344	CDS	324		4.2.1.96		Putative pterin-4-alpha-carbinolamine dehydratase
B8_00345	CDS	486	rppH	3.6.1.-	COG0494	RNA pyrophosphohydrolase
B8_00346	CDS	1353	pleD			Response regulator PleD
B8_00347	CDS	567	efp			Elongation factor P
B8_00348	CDS	747	cysQ_1	3.1.3.7		3'(2'),5'-bisphosphate nucleotidase CysQ
B8_00349	CDS	324				hypothetical protein
B8_00350	CDS	696	psd	4.1.1.65	COG0688	Phosphatidylserine decarboxylase proenzyme
B8_00351	CDS	768				hypothetical protein
B8_00352	CDS	1065	emrA			Colistin resistance protein EmrA
B8_00353	CDS	186				hypothetical protein
B8_00354	CDS	279				hypothetical protein
B8_00355	CDS	204				hypothetical protein
B8_00356	CDS	243	bolA		COG0271	DNA-binding transcriptional regulator BolA
B8_00357	CDS	1224				hypothetical protein
B8_00358	CDS	1458	murC	6.3.2.8	COG0773	UDP-N-acetylmuramate--L-alanine ligase
B8_00359	CDS	888	murB	1.3.1.98	COG0812	UDP-N-acetylenolpyruvoylglucosamine reductase
B8_00360	CDS	966	ddlB	6.3.2.4	COG1181	D-alanine--D-alanine ligase B
B8_00361	CDS	804	ftsQ			Cell division protein FtsQ
B8_00362	CDS	1236	ftsA		COG0849	Cell division protein FtsA
B8_00363	CDS	477				hypothetical protein
B8_00364	CDS	528				hypothetical protein
B8_00365	CDS	1071				hypothetical protein
B8_00366	CDS	876	lpxC	3.5.1.108	COG0774	UDP-3-O-acyl-N-acetylglucosamine deacetylase
B8_00367	CDS	1149				hypothetical protein
B8_00368	CDS	2073	rne	3.1.26.12		Ribonuclease E
B8_00369	CDS	966	ctaA	1.3.-.-	COG1612	Heme A synthase
B8_00370	CDS	912	rluC	5.4.99.24	COG0564	Ribosomal large subunit pseudouridine synthase C
B8_00371	CDS	1182	ampH	3.4.-.-	COG1680	D-alanyl-D-alanine-carboxypeptidase/endopeptidase AmpH
B8_00372	CDS	828	xthA_1	3.1.11.2	COG0708	Exodeoxyribonuclease III
B8_00373	CDS	981	acoA	1.1.1.-	COG1071	Acetoin:2,6-dichlorophenolindophenol oxidoreductase subunit alpha
B8_00374	CDS	981	acoB	1.1.1.-	COG0022	Acetoin:2,6-dichlorophenolindophenol oxidoreductase subunit beta
B8_00375	CDS	1830	typA		COG1217	GTP-binding protein TypA/BipA
B8_00376	CDS	222				hypothetical protein
B8_00377	CDS	144				hypothetical protein
B8_00378	CDS	135				hypothetical protein
B8_00379	CDS	552				hypothetical protein
B8_00380	CDS	1452	icd	1.1.1.42	COG0473	Isocitrate dehydrogenase [NADP]
B8_00381	CDS	321				hypothetical protein
B8_00382	CDS	1065				hypothetical protein
B8_00383	CDS	648				hypothetical protein
B8_00384	CDS	459				hypothetical protein
B8_00385	CDS	534	petA	7.1.1.8	COG0723	Ubiquinol-cytochrome c reductase iron-sulfur subunit
B8_00386	CDS	1197	petB		COG1290	Cytochrome b
B8_00387	CDS	120				hypothetical protein
B8_00388	CDS	756	petC		COG2857	Cytochrome c1
B8_00389	CDS	276				hypothetical protein
B8_00390	CDS	504				hypothetical protein
B8_00391	CDS	204				hypothetical protein
B8_00392	CDS	141				hypothetical protein
B8_00393	CDS	288	yhcG	3.1.-.-	COG4804	Putative nuclease YhcG
B8_00394	CDS	129				hypothetical protein
B8_00395	CDS	858	prfB		COG1186	Peptide chain release factor RF2
B8_00396	CDS	1803	lepA	3.6.5.-		Elongation factor 4
B8_00397	tRNA	75				tRNA-Asn(gtt)
B8_00398	CDS	207				hypothetical protein
B8_00399	CDS	162				hypothetical protein
B8_00400	CDS	597				hypothetical protein
B8_00401	CDS	528				hypothetical protein
B8_00402	CDS	396				hypothetical protein
B8_00403	CDS	213				hypothetical protein
B8_00404	CDS	225				hypothetical protein
B8_00405	CDS	477				hypothetical protein
B8_00406	CDS	399				hypothetical protein
B8_00407	CDS	117				hypothetical protein
B8_00408	CDS	279				hypothetical protein
B8_00409	CDS	1101	mrdB	2.4.1.129	COG0772	Peptidoglycan glycosyltransferase MrdB
B8_00410	CDS	2190	dapb1	3.4.14.-		Dipeptidyl aminopeptidase BI
B8_00411	CDS	1539	ndhB_1	7.1.1.-		NAD(P)H-quinone oxidoreductase subunit 2, chloroplastic
B8_00412	CDS	405	vapC	3.1.-.-		tRNA(fMet)-specific endonuclease VapC
B8_00413	CDS	288				hypothetical protein
B8_00414	CDS	138				hypothetical protein
B8_00415	CDS	1464	ndhB_2	7.1.1.-		NAD(P)H-quinone oxidoreductase subunit 2, chloroplastic
B8_00416	CDS	1302	ndhB_3	7.1.1.-		NAD(P)H-quinone oxidoreductase subunit 2, chloroplastic
B8_00417	CDS	336	mnhC1		COG1006	Na(+)/H(+) antiporter subunit C1
B8_00418	CDS	753	virB9		COG3504	Type IV secretion system protein virB9
B8_00419	CDS	699				hypothetical protein
B8_00420	CDS	180				hypothetical protein
B8_00421	CDS	732	virB8		COG3736	Type IV secretion system protein virB8
B8_00422	CDS	474				hypothetical protein
B8_00423	CDS	1449				hypothetical protein
B8_00424	CDS	1005				Type IV secretion system protein VirB11
B8_00425	CDS	1776	virD4			Protein VirD4
B8_00426	CDS	1422	gppA	3.6.1.40		Guanosine-5'-triphosphate,3'-diphosphate pyrophosphatase
B8_00427	CDS	633				hypothetical protein
B8_00428	CDS	297				hypothetical protein
B8_00429	CDS	450				hypothetical protein
B8_00430	CDS	297				hypothetical protein
B8_00431	CDS	885				hypothetical protein
B8_00432	CDS	825				hypothetical protein
B8_00433	CDS	777	cysQ_2	3.1.3.7	COG1218	3'(2'),5'-bisphosphate nucleotidase CysQ
B8_00434	CDS	2661	mutS		COG0249	DNA mismatch repair protein MutS
B8_00435	CDS	435	ywlF	5.3.1.-	COG0698	Putative sugar phosphate isomerase YwlF
B8_00436	CDS	639				hypothetical protein
B8_00437	CDS	693				hypothetical protein
B8_00438	CDS	885	thyX	2.1.1.148	COG1351	Flavin-dependent thymidylate synthase
B8_00439	CDS	1335	tolB		COG0823	Tol-Pal system protein TolB
B8_00440	CDS	882	rpoH		COG0568	RNA polymerase sigma factor RpoH
B8_00441	CDS	567	ctaG		COG3175	Cytochrome c oxidase assembly protein CtaG
B8_00442	CDS	981				hypothetical protein
B8_00443	CDS	1098	mnmA	2.8.1.13		tRNA-specific 2-thiouridylase MnmA
B8_00444	CDS	1398	yhdG		COG0531	putative amino acid permease YhdG
B8_00445	CDS	1245	hisS	6.1.1.21	COG0124	Histidine--tRNA ligase
B8_00446	CDS	279	ybiT_1		COG0488	putative ABC transporter ATP-binding protein YbiT
B8_00447	CDS	408	ybiT_2		COG0488	putative ABC transporter ATP-binding protein YbiT
B8_00448	CDS	354				hypothetical protein
B8_00449	CDS	135				hypothetical protein
B8_00450	CDS	528				hypothetical protein
B8_00451	CDS	930				hypothetical protein
B8_00452	CDS	192				hypothetical protein
B8_00453	CDS	585				hypothetical protein
B8_00454	CDS	726	tolQ		COG0811	Tol-Pal system protein TolQ
B8_00455	CDS	432	exbD		COG0848	Biopolymer transport protein ExbD
B8_00456	CDS	972				hypothetical protein
B8_00457	CDS	708				hypothetical protein
B8_00458	CDS	1317	nanT_1			Sialic acid transporter NanT
B8_00459	CDS	1536	prsE			Type I secretion system membrane fusion protein PrsE
B8_00460	CDS	1755	prsD			Type I secretion system ATP-binding protein PrsD
B8_00461	CDS	1017	asd2	1.2.1.11	COG0136	Aspartate-semialdehyde dehydrogenase 2
B8_00462	CDS	363		3.9.1.-	COG0537	Purine nucleoside phosphoramidase
B8_00463	CDS	354				hypothetical protein
B8_00464	CDS	549	hslV	3.4.25.2	COG5405	ATP-dependent protease subunit HslV
B8_00465	CDS	1353	hslU		COG1220	ATP-dependent protease ATPase subunit HslU
B8_00466	CDS	489	comM_1		COG0606	Competence protein ComM
B8_00467	CDS	306	comM_2		COG0606	Competence protein ComM
B8_00468	CDS	90				hypothetical protein
B8_00469	CDS	390				hypothetical protein
B8_00470	CDS	267				hypothetical protein
B8_00471	CDS	210				hypothetical protein
B8_00472	CDS	159				hypothetical protein
B8_00473	CDS	135				hypothetical protein
B8_00474	CDS	1341	lpxB	2.4.1.182		Lipid-A-disaccharide synthase
B8_00475	CDS	273				hypothetical protein
B8_00476	CDS	1020	mltG	4.2.2.-		Endolytic murein transglycosylase
B8_00477	CDS	297	cyaY			Iron-sulfur cluster assembly protein CyaY
B8_00478	CDS	660				hypothetical protein
B8_00479	CDS	651				hypothetical protein
B8_00480	CDS	219				hypothetical protein
B8_00481	CDS	225				hypothetical protein
B8_00482	CDS	129				hypothetical protein
B8_00483	CDS	1344	gltX1	6.1.1.17	COG0008	Glutamate--tRNA ligase 1
B8_00484	CDS	2331	topA	5.6.2.1		DNA topoisomerase 1
B8_00485	CDS	123				hypothetical protein
B8_00486	CDS	444	dprA		COG0758	DNA processing protein DprA
B8_00487	CDS	189				hypothetical protein
B8_00488	CDS	603	ahpC	1.11.1.15	COG0450	Alkyl hydroperoxide reductase C
B8_00489	CDS	936	qmcA		COG0330	Protein QmcA
B8_00490	CDS	231				hypothetical protein
B8_00491	CDS	1569	eptB	2.7.8.42	COG2194	Kdo(2)-lipid A phosphoethanolamine 7''-transferase
B8_00492	CDS	465	yrrK	3.1.-.-	COG0816	Putative pre-16S rRNA nuclease
B8_00493	CDS	249				hypothetical protein
B8_00494	CDS	855	rmlD	1.1.1.133		dTDP-4-dehydrorhamnose reductase
B8_00495	CDS	1026	capD	5.1.3.2	COG1086	UDP-glucose 4-epimerase
B8_00496	CDS	1134	wbpI	5.1.3.23	COG0381	UDP-2,3-diacetamido-2,3-dideoxy-D-glucuronate 2-epimerase
B8_00497	CDS	1347				hypothetical protein
B8_00498	CDS	480	COQ3	2.1.1.222		Ubiquinone biosynthesis O-methyltransferase, mitochondrial
B8_00499	CDS	159				hypothetical protein
B8_00500	CDS	1815	arnC_1	2.4.2.53		Undecaprenyl-phosphate 4-deoxy-4-formamido-L-arabinose transferase
B8_00501	CDS	999	mdtA_1			Multidrug resistance protein MdtA
B8_00502	CDS	795				hypothetical protein
B8_00503	CDS	768	menH_1	4.2.99.20		2-succinyl-6-hydroxy-2,4-cyclohexadiene-1-carboxylate synthase
B8_00504	CDS	1173	pglA	2.4.1.290		N,N'-diacetylbacillosaminyl-diphospho-undecaprenol alpha-1,3-N-acetylgalactosaminyltransferase
B8_00505	CDS	267				hypothetical protein
B8_00506	CDS	156				hypothetical protein
B8_00507	CDS	627				hypothetical protein
B8_00508	CDS	618	rpsD		COG0522	30S ribosomal protein S4
B8_00509	CDS	918	ctaB	2.5.1.141	COG0109	Protoheme IX farnesyltransferase
B8_00510	CDS	753	splB	4.1.99.14	COG1533	Spore photoproduct lyase
B8_00511	CDS	207				hypothetical protein
B8_00512	CDS	525				hypothetical protein
B8_00513	CDS	2520				hypothetical protein
B8_00514	CDS	498	rimM		COG0806	Ribosome maturation factor RimM
B8_00515	CDS	2631				hypothetical protein
B8_00516	CDS	243	xseB	3.1.11.6		Exodeoxyribonuclease 7 small subunit
B8_00517	CDS	303				hypothetical protein
B8_00518	CDS	285				hypothetical protein
B8_00519	CDS	441				hypothetical protein
B8_00520	CDS	210				hypothetical protein
B8_00521	CDS	741		3.2.2.-		Putative 3-methyladenine DNA glycosylase
B8_00522	CDS	249	yidD		COG0759	Putative membrane protein insertion efficiency factor
B8_00523	CDS	504	nqo2	7.1.1.-	COG1905	NADH-quinone oxidoreductase chain 2
B8_00524	CDS	273				hypothetical protein
B8_00525	CDS	1248	nuoD	7.1.1.-	COG0649	NADH-quinone oxidoreductase subunit D
B8_00526	CDS	729	ndhJ	7.1.1.-		NAD(P)H-quinone oxidoreductase subunit J, chloroplastic
B8_00527	CDS	525	nuoB	7.1.1.-	COG0377	NADH-quinone oxidoreductase subunit B
B8_00528	CDS	399	ndhC	7.1.1.-		NAD(P)H-quinone oxidoreductase subunit 3
B8_00529	CDS	1236				hypothetical protein
B8_00530	CDS	474				hypothetical protein
B8_00531	CDS	150				hypothetical protein
B8_00532	CDS	345				hypothetical protein
B8_00533	CDS	270				hypothetical protein
B8_00534	tRNA	75				tRNA-Cys(gca)
B8_00535	CDS	921	xerD		COG4974	Tyrosine recombinase XerD
B8_00536	CDS	1020				hypothetical protein
B8_00537	CDS	1164				hypothetical protein
B8_00538	CDS	783	fabI	1.3.1.9	COG0623	Enoyl-[acyl-carrier-protein] reductase [NADH] FabI
B8_00539	CDS	1515	lnt	2.3.1.269	COG0815	Apolipoprotein N-acyltransferase
B8_00540	CDS	147				hypothetical protein
B8_00541	CDS	141				hypothetical protein
B8_00542	CDS	804				hypothetical protein
B8_00543	CDS	849				hypothetical protein
B8_00544	CDS	840				hypothetical protein
B8_00545	CDS	723	ecfA2	3.6.3.-	COG1122	Energy-coupling factor transporter ATP-binding protein EcfA2
B8_00546	CDS	390				hypothetical protein
B8_00547	CDS	441				hypothetical protein
B8_00548	CDS	369				hypothetical protein
B8_00549	CDS	159				hypothetical protein
B8_00550	CDS	519	dsbB			Disulfide bond formation protein B
B8_00551	CDS	1569	lysS	6.1.1.6	COG1384	Lysine--tRNA ligase
B8_00552	CDS	933				hypothetical protein
B8_00553	CDS	2424	tme	1.1.1.40	COG0280	NADP-dependent malic enzyme
B8_00554	CDS	861				hypothetical protein
B8_00555	CDS	387				hypothetical protein
B8_00556	CDS	249				hypothetical protein
B8_00557	CDS	1218	nanT_2			Sialic acid transporter NanT
B8_00558	CDS	423				hypothetical protein
B8_00559	CDS	321				hypothetical protein
B8_00560	CDS	270				hypothetical protein
B8_00561	CDS	945	mdh	1.1.1.37	COG0039	Malate dehydrogenase
B8_00562	CDS	165				hypothetical protein
B8_00563	CDS	201				hypothetical protein
B8_00564	CDS	183				hypothetical protein
B8_00565	CDS	1524	tlcA_2		COG3202	ADP,ATP carrier protein 1
B8_00566	CDS	1614	pyrG	6.3.4.2		CTP synthase
B8_00567	CDS	741	kdsB	2.7.7.38	COG1212	3-deoxy-manno-octulosonate cytidylyltransferase
B8_00568	tRNA	76				tRNA-Lys(ttt)
B8_00569	tRNA	77				tRNA-Ile(gat)
B8_00570	CDS	180				hypothetical protein
B8_00571	CDS	282				hypothetical protein
B8_00572	CDS	1308				hypothetical protein
B8_00573	CDS	570	folE	3.5.4.16	COG0302	GTP cyclohydrolase 1
B8_00574	CDS	1281	proS	6.1.1.15	COG0442	Proline--tRNA ligase
B8_00575	CDS	969				hypothetical protein
B8_00576	CDS	207				hypothetical protein
B8_00577	CDS	612	ruvA	3.6.4.12	COG0632	Holliday junction ATP-dependent DNA helicase RuvA
B8_00578	CDS	177				hypothetical protein
B8_00579	CDS	990	ruvB_1	3.6.4.12	COG2255	Holliday junction ATP-dependent DNA helicase RuvB
B8_00580	CDS	1764	msbA_1	7.5.2.6	COG1132	Lipid A export ATP-binding/permease protein MsbA
B8_00581	CDS	1245	ampG_1		COG0477	Anhydromuropeptide permease
B8_00582	CDS	921	dacF	3.4.16.4	COG1686	D-alanyl-D-alanine carboxypeptidase DacF
B8_00583	CDS	246				hypothetical protein
B8_00584	CDS	915	rlpA	4.2.2.-		Endolytic peptidoglycan transglycosylase RlpA
B8_00585	CDS	618				hypothetical protein
B8_00586	CDS	543	yciB		COG2917	Intracellular septation protein
B8_00587	CDS	849	efeU		COG0672	Ferrous iron permease EfeU
B8_00588	CDS	381				hypothetical protein
B8_00589	CDS	996				hypothetical protein
B8_00590	CDS	627				hypothetical protein
B8_00591	CDS	645	resA			Thiol-disulfide oxidoreductase ResA
B8_00592	CDS	915				hypothetical protein
B8_00593	CDS	447	dut	3.6.1.23		Deoxyuridine 5'-triphosphate nucleotidohydrolase
B8_00594	CDS	1962				hypothetical protein
B8_00595	CDS	960				hypothetical protein
B8_00596	CDS	948	ykfA	3.4.16.-	COG1619	putative murein peptide carboxypeptidase
B8_00597	CDS	2517				hypothetical protein
B8_00598	CDS	204				hypothetical protein
B8_00599	CDS	729		2.4.2.-	COG2071	Putative glutamine amidotransferase
B8_00600	CDS	1599	ctaD	1.9.3.1	COG0843	Cytochrome c oxidase subunit 1
B8_00601	CDS	255				hypothetical protein
B8_00602	CDS	90				hypothetical protein
B8_00603	CDS	948				hypothetical protein
B8_00604	CDS	420	hldE	2.7.7.70		Bifunctional protein HldE
B8_00605	CDS	1365	mepM	3.4.24.-	COG0739	Murein DD-endopeptidase MepM
B8_00606	CDS	624	lspA	3.4.23.36		Lipoprotein signal peptidase
B8_00607	CDS	249				hypothetical protein
B8_00608	CDS	1497	murD	6.3.2.9		UDP-N-acetylmuramoylalanine--D-glutamate ligase
B8_00609	CDS	1134	ftsW	2.4.1.129		putative peptidoglycan glycosyltransferase FtsW
B8_00610	CDS	1152	murG	2.4.1.227	COG0707	UDP-N-acetylglucosamine--N-acetylmuramyl-(pentapeptide) pyrophosphoryl-undecaprenol N-acetylglucosamine transferase
B8_00611	CDS	654				hypothetical protein
B8_00612	CDS	108				hypothetical protein
B8_00613	CDS	177				hypothetical protein
B8_00614	CDS	267	mdtC_1			Multidrug resistance protein MdtC
B8_00615	CDS	708	mdtC_2		COG0841	Multidrug resistance protein MdtC
B8_00616	CDS	396	mdtB_1			Multidrug resistance protein MdtB
B8_00617	CDS	486	mdtB_2			Multidrug resistance protein MdtB
B8_00618	CDS	237	mdtB_3			Multidrug resistance protein MdtB
B8_00619	CDS	1074	mdtA_2			Multidrug resistance protein MdtA
B8_00620	CDS	243				hypothetical protein
B8_00621	CDS	1017	gtfA	2.4.1.-		UDP-N-acetylglucosamine--peptide N-acetylglucosaminyltransferase GtfA subunit
B8_00622	CDS	534				hypothetical protein
B8_00623	CDS	162				hypothetical protein
B8_00624	CDS	813	dapF	5.1.1.7	COG0253	Diaminopimelate epimerase
B8_00625	CDS	1251	mtaB	2.8.4.5	COG0621	Threonylcarbamoyladenosine tRNA methylthiotransferase MtaB
B8_00626	CDS	1050	pheS	6.1.1.20	COG0016	Phenylalanine--tRNA ligase alpha subunit
B8_00627	CDS	2457	pheT	6.1.1.20	COG0072	Phenylalanine--tRNA ligase beta subunit
B8_00628	CDS	1140	dnaN			Beta sliding clamp
B8_00629	CDS	105				hypothetical protein
B8_00630	CDS	504				hypothetical protein
B8_00631	CDS	2556	leuS	6.1.1.4		Leucine--tRNA ligase
B8_00632	CDS	141				hypothetical protein
B8_00633	CDS	612	rnd_1	3.1.13.5		Ribonuclease D
B8_00634	CDS	306				hypothetical protein
B8_00635	CDS	693				hypothetical protein
B8_00636	CDS	681	ispU	2.5.1.31	COG0020	Ditrans,polycis-undecaprenyl-diphosphate synthase ((2E,6E)-farnesyl-diphosphate specific)
B8_00637	CDS	1440	sasA_1	2.7.-.-		Adaptive-response sensory-kinase SasA
B8_00638	CDS	681	ompR			Transcriptional regulatory protein OmpR
B8_00639	CDS	867	ilvE	2.6.1.42	COG0115	Branched-chain-amino-acid aminotransferase
B8_00640	CDS	885	dapA	4.3.3.7	COG0329	4-hydroxy-tetrahydrodipicolinate synthase
B8_00641	CDS	459	smpB			SsrA-binding protein
B8_00642	CDS	801				hypothetical protein
B8_00643	CDS	879	sucD	6.2.1.5	COG0074	Succinate--CoA ligase [ADP-forming] subunit alpha
B8_00644	CDS	1161	sucC	6.2.1.5	COG0045	Succinate--CoA ligase [ADP-forming] subunit beta
B8_00645	CDS	96				hypothetical protein
B8_00646	CDS	315				hypothetical protein
B8_00647	CDS	255				hypothetical protein
B8_00648	CDS	135				hypothetical protein
B8_00649	CDS	279				hypothetical protein
B8_00650	CDS	2037	dapb3	3.4.14.-		Dipeptidyl aminopeptidase BIII
B8_00651	CDS	636				hypothetical protein
B8_00652	CDS	339				hypothetical protein
B8_00653	CDS	363	rbfA		COG0858	Ribosome-binding factor A
B8_00654	CDS	426				hypothetical protein
B8_00655	CDS	522				hypothetical protein
B8_00656	CDS	606	recR		COG0353	Recombination protein RecR
B8_00657	CDS	480				hypothetical protein
B8_00658	CDS	297				hypothetical protein
B8_00659	CDS	768	nadK	2.7.1.23	COG0061	NAD kinase
B8_00660	CDS	1683	rnj1	3.1.-.-		Ribonuclease J 1
B8_00661	CDS	987	gpsA2	1.1.1.94	COG0240	putative glycerol-3-phosphate dehydrogenase 2 [NAD(P)+]
B8_00662	CDS	276				hypothetical protein
B8_00663	CDS	132				hypothetical protein
B8_00664	CDS	930				hypothetical protein
B8_00665	CDS	873	menH_2	4.2.99.20		2-succinyl-6-hydroxy-2,4-cyclohexadiene-1-carboxylate synthase
B8_00666	CDS	933	trxB	1.8.1.9	COG0492	Thioredoxin reductase
B8_00667	CDS	336				hypothetical protein
B8_00668	CDS	222				hypothetical protein
B8_00669	CDS	1428	gabD	1.2.1.79	COG1012	Succinate-semialdehyde dehydrogenase [NADP(+)] GabD
B8_00670	CDS	96				hypothetical protein
B8_00671	CDS	177				hypothetical protein
B8_00672	CDS	846	arnC_2	2.4.2.53		Undecaprenyl-phosphate 4-deoxy-4-formamido-L-arabinose transferase
B8_00673	CDS	1962	pcrA	3.6.4.12		ATP-dependent DNA helicase PcrA
B8_00674	CDS	606				hypothetical protein
B8_00675	CDS	273				hypothetical protein
B8_00676	CDS	1353				hypothetical protein
B8_00677	CDS	1032	thadh	4.3.1.16		L-threo-3-hydroxyaspartate ammonia-lyase
B8_00678	CDS	2337	lon	3.4.21.53		Lon protease
B8_00679	CDS	228				hypothetical protein
B8_00680	CDS	405				hypothetical protein
B8_00681	tRNA	77				tRNA-Asp(gtc)
B8_00682	CDS	276				hypothetical protein
B8_00683	CDS	579	hpf		COG1544	Ribosome hibernation promotion factor
B8_00684	CDS	510	yrdA		COG0663	Protein YrdA
B8_00685	CDS	867	folD		COG0190	Bifunctional protein FolD protein
B8_00686	CDS	1023		1.18.1.2	COG0492	Ferredoxin--NADP reductase
B8_00687	CDS	255				hypothetical protein
B8_00688	CDS	339				hypothetical protein
B8_00689	CDS	879				hypothetical protein
B8_00690	CDS	735				hypothetical protein
B8_00691	CDS	165				hypothetical protein
B8_00692	CDS	231				hypothetical protein
B8_00693	CDS	195				hypothetical protein
B8_00694	CDS	498				hypothetical protein
B8_00695	CDS	249				hypothetical protein
B8_00696	CDS	1824	nrdZ	1.17.4.1	COG0209	Vitamin B12-dependent ribonucleoside-diphosphate reductase
B8_00697	CDS	309				hypothetical protein
B8_00698	CDS	261				hypothetical protein
B8_00699	CDS	984	nrdB	1.17.4.1	COG0208	Ribonucleoside-diphosphate reductase subunit beta
B8_00700	CDS	2850				hypothetical protein
B8_00701	CDS	96				hypothetical protein
B8_00702	CDS	258				hypothetical protein
B8_00703	CDS	180				hypothetical protein
B8_00704	CDS	516				hypothetical protein
B8_00705	CDS	1092	miaA	2.5.1.75		tRNA dimethylallyltransferase
B8_00706	CDS	168				hypothetical protein
B8_00707	CDS	1389	algC	5.4.2.2	COG1109	Phosphomannomutase/phosphoglucomutase
B8_00708	CDS	723	lptB	3.6.3.-	COG1137	Lipopolysaccharide export system ATP-binding protein LptB
B8_00709	CDS	585				hypothetical protein
B8_00710	CDS	597				hypothetical protein
B8_00711	CDS	960	kdsD	5.3.1.13	COG0517	Arabinose 5-phosphate isomerase KdsD
B8_00712	CDS	2247	pnp	2.7.7.8	COG1185	Polyribonucleotide nucleotidyltransferase
B8_00713	CDS	276	rpsO			30S ribosomal protein S15
B8_00714	CDS	1038	truB	5.4.99.25		tRNA pseudouridine synthase B
B8_00715	CDS	1536	tlcA_3		COG3202	ADP,ATP carrier protein 1
B8_00716	CDS	3057				hypothetical protein
B8_00717	CDS	378				hypothetical protein
B8_00718	CDS	828				hypothetical protein
B8_00719	CDS	723				hypothetical protein
B8_00720	CDS	552	def_3	3.5.1.88	COG0242	Peptide deformylase
B8_00721	CDS	159				hypothetical protein
B8_00722	CDS	207				hypothetical protein
B8_00723	CDS	1809				hypothetical protein
B8_00724	CDS	2637	ppdK	2.7.9.1	COG0574	Pyruvate, phosphate dikinase
B8_00725	CDS	669	fzlA			FtsZ-localized protein A
B8_00726	CDS	753				hypothetical protein
B8_00727	CDS	540				hypothetical protein
B8_00728	CDS	1281	fpgS	6.3.2.17		Folylpolyglutamate synthase
B8_00729	CDS	630	sodB	1.15.1.1	COG0605	Superoxide dismutase [Fe]
B8_00730	CDS	162				hypothetical protein
B8_00731	CDS	837				hypothetical protein
B8_00732	CDS	786	birA	6.3.4.15	COG0340	Bifunctional ligase/repressor BirA
B8_00733	CDS	189				hypothetical protein
B8_00734	CDS	477				hypothetical protein
B8_00735	CDS	177				hypothetical protein
B8_00736	CDS	234				hypothetical protein
B8_00737	CDS	291				hypothetical protein
B8_00738	CDS	174				hypothetical protein
B8_00739	CDS	330				hypothetical protein
B8_00740	CDS	447	infC			Translation initiation factor IF-3
B8_00741	CDS	1239	sucB_2	2.3.1.61	COG0508	Dihydrolipoyllysine-residue succinyltransferase component of 2-oxoglutarate dehydrogenase complex
B8_00742	CDS	1068	prfA		COG0216	Peptide chain release factor RF1
B8_00743	CDS	1764	recJ	3.1.-.-	COG0608	Single-stranded-DNA-specific exonuclease RecJ
B8_00744	CDS	1323	cmoM	2.1.1.-		tRNA 5-carboxymethoxyuridine methyltransferase
B8_00745	CDS	1377	rho	3.6.4.-	COG1158	Transcription termination factor Rho
B8_00746	CDS	915				hypothetical protein
B8_00747	CDS	243	ihfB_2			Integration host factor subunit beta
B8_00748	CDS	159				hypothetical protein
B8_00749	CDS	192				hypothetical protein
B8_00750	CDS	747	yaaA		COG3022	Peroxide stress resistance protein YaaA
B8_00751	CDS	114				hypothetical protein
B8_00752	CDS	456				hypothetical protein
B8_00753	CDS	219				hypothetical protein
B8_00754	CDS	894				hypothetical protein
B8_00755	tRNA	77				tRNA-Val(gac)
B8_00756	CDS	204				hypothetical protein
B8_00757	CDS	660	cmk	2.7.4.25	COG0283	Cytidylate kinase
B8_00758	CDS	111				hypothetical protein
B8_00759	CDS	1707	rpsA		COG0539	30S ribosomal protein S1
B8_00760	CDS	606	clpP	3.4.21.92	COG0740	ATP-dependent Clp protease proteolytic subunit
B8_00761	tRNA	76				tRNA-Ala(ggc)
B8_00762	CDS	258				hypothetical protein
B8_00763	CDS	1029	fni	5.3.3.2	COG1304	Isopentenyl-diphosphate delta-isomerase
B8_00764	CDS	297				hypothetical protein
B8_00765	CDS	216				hypothetical protein
B8_00766	CDS	201				hypothetical protein
B8_00767	tRNA	88				tRNA-Ser(gga)
B8_00768	CDS	747	glmU			Bifunctional protein GlmU
B8_00769	CDS	762			COG0217	putative transcriptional regulatory protein
B8_00770	CDS	126	ykgO		COG0257	50S ribosomal protein L36 2
B8_00771	CDS	369				hypothetical protein
B8_00772	CDS	453				hypothetical protein
B8_00773	CDS	183				hypothetical protein
B8_00774	CDS	843				hypothetical protein
B8_00775	CDS	486				hypothetical protein
B8_00776	CDS	192				hypothetical protein
B8_00777	CDS	213				hypothetical protein
B8_00778	CDS	339	dpnM	2.1.1.72		Modification methylase DpnIIA
B8_00779	CDS	327				hypothetical protein
B8_00780	CDS	219				hypothetical protein
B8_00781	CDS	681				hypothetical protein
B8_00782	CDS	1380	lpd3	1.8.1.4	COG1249	Dihydrolipoyl dehydrogenase 3
B8_00783	CDS	522				hypothetical protein
B8_00784	CDS	111				hypothetical protein
B8_00785	CDS	846	rnd_2	3.1.13.5	COG0349	Ribonuclease D
B8_00786	CDS	831				hypothetical protein
B8_00787	CDS	1008	ygfZ			tRNA-modifying protein YgfZ
B8_00788	CDS	339				hypothetical protein
B8_00789	CDS	684				hypothetical protein
B8_00790	CDS	483				hypothetical protein
B8_00791	CDS	1482				hypothetical protein
B8_00792	CDS	246	walK	2.7.13.3		Sensor histidine kinase WalK
B8_00793	CDS	1017				hypothetical protein
B8_00794	CDS	1056	hemC	2.5.1.61		Porphobilinogen deaminase
B8_00795	tRNA	90				tRNA-Ser(tga)
B8_00796	CDS	993	trpS	6.1.1.2		Tryptophan--tRNA ligase
B8_00797	CDS	726				hypothetical protein
B8_00798	CDS	441				hypothetical protein
B8_00799	CDS	114				hypothetical protein
B8_00800	CDS	720				hypothetical protein
B8_00801	CDS	1005				hypothetical protein
B8_00802	CDS	753				hypothetical protein
B8_00803	CDS	675				hypothetical protein
B8_00804	CDS	642	argO		COG1279	Arginine exporter protein ArgO
B8_00805	CDS	1254	ampG_2		COG0477	Anhydromuropeptide permease
B8_00806	CDS	204				hypothetical protein
B8_00807	CDS	216				hypothetical protein
B8_00808	CDS	156				hypothetical protein
B8_00809	CDS	201				hypothetical protein
B8_00810	CDS	306				hypothetical protein
B8_00811	CDS	330				hypothetical protein
B8_00812	CDS	1506	tlcA_4		COG3202	ADP,ATP carrier protein 1
B8_00813	CDS	1758				hypothetical protein
B8_00814	CDS	1014				hypothetical protein
B8_00815	tRNA	77				tRNA-Arg(ccg)
B8_00816	tRNA	75				tRNA-Gln(ttg)
B8_00817	CDS	2133				hypothetical protein
B8_00818	CDS	1284	adiC		COG0531	Arginine/agmatine antiporter
B8_00819	CDS	165				hypothetical protein
B8_00820	CDS	150				hypothetical protein
B8_00821	CDS	333	iscA		COG0316	Iron-binding protein IscA
B8_00822	CDS	483	iscU		COG0822	Iron-sulfur cluster assembly scaffold protein IscU
B8_00823	CDS	1233	iscS_1	2.8.1.7	COG1104	Cysteine desulfurase IscS
B8_00824	CDS	1119	iscS_2	2.8.1.7	COG1104	Cysteine desulfurase IscS
B8_00825	CDS	420	iscR		COG1959	HTH-type transcriptional regulator IscR
B8_00826	CDS	231				hypothetical protein
B8_00827	CDS	216				hypothetical protein
B8_00828	CDS	873				hypothetical protein
B8_00829	CDS	150				hypothetical protein
B8_00830	CDS	153				hypothetical protein
B8_00831	CDS	456				hypothetical protein
B8_00832	CDS	1377	ndhB_4	7.1.1.-		NAD(P)H-quinone oxidoreductase subunit 2, chloroplastic
B8_00833	CDS	1530				hypothetical protein
B8_00834	CDS	1002	hemB	4.2.1.24	COG0113	Delta-aminolevulinic acid dehydratase
B8_00835	CDS	489				hypothetical protein
B8_00836	CDS	171				hypothetical protein
B8_00837	CDS	1947	priA	3.6.4.-	COG1198	Primosomal protein N'
B8_00838	CDS	576	bsdB	2.5.1.129	COG0163	putative UbiX-like flavin prenyltransferase
B8_00839	CDS	141				hypothetical protein
B8_00840	CDS	1485	dnaC	3.6.4.12	COG0305	Replicative DNA helicase
B8_00841	CDS	264				hypothetical protein
B8_00842	CDS	93				hypothetical protein
B8_00843	CDS	348				hypothetical protein
B8_00844	CDS	261				hypothetical protein
B8_00845	CDS	690	rluB	5.4.99.22	COG1187	Ribosomal large subunit pseudouridine synthase B
B8_00846	CDS	2880				hypothetical protein
B8_00847	CDS	738	rsmD	2.1.1.171	COG0742	Ribosomal RNA small subunit methyltransferase D
B8_00848	CDS	1335	radA	3.6.4.-	COG1066	DNA repair protein RadA
B8_00849	CDS	315				hypothetical protein
B8_00850	CDS	801	recO			DNA repair protein RecO
B8_00851	CDS	126				hypothetical protein
B8_00852	CDS	693				hypothetical protein
B8_00853	CDS	1128				hypothetical protein
B8_00854	CDS	2496	infB			Translation initiation factor IF-2
B8_00855	CDS	1512	nusA		COG0195	Transcription termination/antitermination protein NusA
B8_00856	CDS	486	rimP		COG0779	Ribosome maturation factor RimP
B8_00857	CDS	852	hmp	1.14.12.17		Flavohemoprotein
B8_00858	CDS	300				hypothetical protein
B8_00859	CDS	429	nsrR		COG1959	HTH-type transcriptional repressor NsrR
B8_00860	CDS	756	tlyA	2.1.1.226	COG1189	16S/23S rRNA (cytidine-2'-O)-methyltransferase TlyA
B8_00861	CDS	1236	tyrS	6.1.1.1		Tyrosine--tRNA ligase
B8_00862	CDS	282				hypothetical protein
B8_00863	CDS	252				hypothetical protein
B8_00864	CDS	312				hypothetical protein
B8_00865	CDS	315				hypothetical protein
B8_00866	CDS	330				hypothetical protein
B8_00867	tRNA	77				tRNA-Arg(acg)
B8_00868	CDS	216				hypothetical protein
B8_00869	CDS	321				hypothetical protein
B8_00870	CDS	294				hypothetical protein
B8_00871	CDS	231				hypothetical protein
B8_00872	CDS	771				hypothetical protein
B8_00873	CDS	5247	yfhM		COG2373	Alpha-2-macroglobulin
B8_00874	CDS	927				hypothetical protein
B8_00875	CDS	120				hypothetical protein
B8_00876	CDS	138				hypothetical protein
B8_00877	CDS	390	fadN	1.1.1.35	COG1024	putative 3-hydroxyacyl-CoA dehydrogenase
B8_00878	CDS	285				hypothetical protein
B8_00879	CDS	108				hypothetical protein
B8_00880	CDS	306				hypothetical protein
B8_00881	CDS	267				hypothetical protein
B8_00882	CDS	1284	ubiL	1.14.13.-	COG0654	Ubiquinone hydroxylase UbiL
B8_00883	CDS	1425	glnG		COG2204	DNA-binding transcriptional regulator NtrC
B8_00884	CDS	1746				hypothetical protein
B8_00885	CDS	960				hypothetical protein
B8_00886	CDS	1782	mrdA	3.4.16.4	COG0768	Peptidoglycan D,D-transpeptidase MrdA
B8_00887	CDS	522				hypothetical protein
B8_00888	CDS	195				hypothetical protein
B8_00889	CDS	1686	ftsI	3.4.16.4		putative peptidoglycan D,D-transpeptidase FtsI
B8_00890	CDS	399				hypothetical protein
B8_00891	CDS	924	rsmH	2.1.1.199	COG0275	Ribosomal RNA small subunit methyltransferase H
B8_00892	CDS	450	mraZ			Transcriptional regulator MraZ
B8_00893	CDS	501				hypothetical protein
B8_00894	CDS	255				hypothetical protein
B8_00895	CDS	1398				hypothetical protein
B8_00896	CDS	345				hypothetical protein
B8_00897	CDS	1920	uvrC		COG0322	UvrABC system protein C
B8_00898	CDS	528				hypothetical protein
B8_00899	CDS	567				hypothetical protein
B8_00900	CDS	117				hypothetical protein
B8_00901	CDS	513	ogt	2.1.1.63	COG0350	Methylated-DNA--protein-cysteine methyltransferase
B8_00902	CDS	144				hypothetical protein
B8_00903	CDS	132				hypothetical protein
B8_00904	CDS	195				hypothetical protein
B8_00905	CDS	387				hypothetical protein
B8_00906	CDS	168				hypothetical protein
B8_00907	CDS	291				hypothetical protein
B8_00908	CDS	405				hypothetical protein
B8_00909	CDS	444				hypothetical protein
B8_00910	CDS	201				hypothetical protein
B8_00911	CDS	273				hypothetical protein
B8_00912	CDS	129				hypothetical protein
B8_00913	CDS	135				hypothetical protein
B8_00914	CDS	378				hypothetical protein
B8_00915	CDS	156				hypothetical protein
B8_00916	CDS	210				hypothetical protein
B8_00917	CDS	135				hypothetical protein
B8_00918	CDS	306				hypothetical protein
B8_00919	CDS	759				hypothetical protein
B8_00920	CDS	333				hypothetical protein
B8_00921	CDS	159				hypothetical protein
B8_00922	CDS	126				hypothetical protein
B8_00923	CDS	585				hypothetical protein
B8_00924	tRNA	75				tRNA-Ala(tgc)
B8_00925	CDS	210				hypothetical protein
B8_00926	CDS	663				hypothetical protein
B8_00927	CDS	2721	secA		COG0653	Protein translocase subunit SecA
B8_00928	CDS	849	prsA1	5.2.1.8	COG0760	Foldase protein PrsA 1
B8_00929	CDS	396	acpS	2.7.8.7	COG0736	Holo-[acyl-carrier-protein] synthase
B8_00930	CDS	384	rpoZ	2.7.7.6		DNA-directed RNA polymerase subunit omega
B8_00931	CDS	1260	murA	2.5.1.7	COG0766	UDP-N-acetylglucosamine 1-carboxyvinyltransferase
B8_00932	CDS	2424	gyrB	5.6.2.2		DNA gyrase subunit B
B8_00933	CDS	861				hypothetical protein
B8_00934	tRNA	87				tRNA-Leu(gag)
B8_00935	CDS	1371			COG2239	Magnesium transporter MgtE
B8_00936	CDS	294				hypothetical protein
B8_00937	CDS	276				hypothetical protein
B8_00938	CDS	207				hypothetical protein
B8_00939	CDS	222				hypothetical protein
B8_00940	tRNA	75				tRNA-Gly(gcc)
B8_00941	CDS	231				hypothetical protein
B8_00942	CDS	237				hypothetical protein
B8_00943	CDS	429				hypothetical protein
B8_00944	CDS	1557	secD		COG0342	Protein translocase subunit SecD
B8_00945	CDS	618				hypothetical protein
B8_00946	CDS	387	ccmE		COG2332	Cytochrome c-type biogenesis protein CcmE
B8_00947	CDS	522	ppa	3.6.1.1	COG0221	Inorganic pyrophosphatase
B8_00948	CDS	1668	murJ		COG0728	putative lipid II flippase MurJ
B8_00949	CDS	756				hypothetical protein
B8_00950	CDS	603				hypothetical protein
B8_00951	CDS	2142	recG	3.6.4.12	COG1200	ATP-dependent DNA helicase RecG
B8_00952	CDS	312				hypothetical protein
B8_00953	CDS	393				hypothetical protein
B8_00954	CDS	309				hypothetical protein
B8_00955	CDS	699	scoA	2.8.3.5	COG1788	putative succinyl-CoA:3-ketoacid coenzyme A transferase subunit A
B8_00956	CDS	636	scoB	2.8.3.5	COG2057	putative succinyl-CoA:3-ketoacid coenzyme A transferase subunit B
B8_00957	CDS	117				hypothetical protein
B8_00958	CDS	264		1.6.5.2		NAD(P)H dehydrogenase (quinone)
B8_00959	CDS	222				hypothetical protein
B8_00960	CDS	1704				hypothetical protein
B8_00961	CDS	1086	mraY	2.7.8.13	COG0472	Phospho-N-acetylmuramoyl-pentapeptide-transferase
B8_00962	CDS	1350	murF	6.3.2.10	COG0770	UDP-N-acetylmuramoyl-tripeptide--D-alanyl-D-alanine ligase
B8_00963	CDS	1440	murE	6.3.2.13	COG0769	UDP-N-acetylmuramoyl-L-alanyl-D-glutamate--2,6-diaminopimelate ligase
B8_00964	CDS	3366	mfd	3.6.4.-	COG1197	Transcription-repair-coupling factor
B8_00965	CDS	264				hypothetical protein
B8_00966	CDS	372				hypothetical protein
B8_00967	CDS	1392	dnaA		COG0593	Chromosomal replication initiator protein DnaA
B8_00968	CDS	96				hypothetical protein
B8_00969	CDS	591				hypothetical protein
B8_00970	CDS	90				hypothetical protein
B8_00971	CDS	156				hypothetical protein
B8_00972	CDS	333				hypothetical protein
B8_00973	CDS	315				hypothetical protein
B8_00974	CDS	1473				hypothetical protein
B8_00975	CDS	1224	mdtL_1			Multidrug resistance protein MdtL
B8_00976	CDS	414				hypothetical protein
B8_00977	CDS	1098	ychF		COG0012	Ribosome-binding ATPase YchF
B8_00978	CDS	171				hypothetical protein
B8_00979	CDS	231				hypothetical protein
B8_00980	CDS	558	pth	3.1.1.29	COG0193	Peptidyl-tRNA hydrolase
B8_00981	CDS	612	rplY		COG1825	50S ribosomal protein L25
B8_00982	CDS	234				hypothetical protein
B8_00983	CDS	213				hypothetical protein
B8_00984	CDS	678	queE	4.3.99.3		7-carboxy-7-deazaguanine synthase
B8_00985	CDS	207	rpmI		COG0291	50S ribosomal protein L35
B8_00986	CDS	354	rplT			50S ribosomal protein L20
B8_00987	CDS	135	rpmH		COG0230	50S ribosomal protein L34
B8_00988	CDS	357	rnpA	3.1.26.5		Ribonuclease P protein component
B8_00989	CDS	810				hypothetical protein
B8_00990	CDS	366				hypothetical protein
B8_00991	CDS	159				hypothetical protein
B8_00992	CDS	144				hypothetical protein
B8_00993	CDS	594				hypothetical protein
B8_00994	CDS	675	corA		COG0598	Magnesium transport protein CorA
B8_00995	CDS	345				hypothetical protein
B8_00996	CDS	198				hypothetical protein
B8_00997	CDS	510				hypothetical protein
B8_00998	rRNA	1494				16S ribosomal RNA
B8_00999	CDS	303				hypothetical protein
B8_01000	CDS	147				hypothetical protein
B8_01001	CDS	1800	sasA_2	2.7.-.-		Adaptive-response sensory-kinase SasA
B8_01002	CDS	201	rpsU		COG0828	30S ribosomal protein S21
B8_01003	CDS	612				hypothetical protein
B8_01004	CDS	210				hypothetical protein
B8_01005	CDS	228				hypothetical protein
B8_01006	CDS	216				hypothetical protein
B8_01007	CDS	3279	ileS	6.1.1.5	COG0060	Isoleucine--tRNA ligase
B8_01008	CDS	231				hypothetical protein
B8_01009	CDS	282				hypothetical protein
B8_01010	CDS	240	cpoB_2			Cell division coordinator CpoB
B8_01011	CDS	1998	accA1		COG4770	Acetyl-/propionyl-coenzyme A carboxylase alpha chain
B8_01012	CDS	1545	pccB	6.4.1.3	COG4799	Propionyl-CoA carboxylase beta chain
B8_01013	CDS	249				hypothetical protein
B8_01014	CDS	3423	aas	6.2.1.20		Bifunctional protein Aas
B8_01015	CDS	327				hypothetical protein
B8_01016	CDS	753	znuB		COG1108	High-affinity zinc uptake system membrane protein ZnuB
B8_01017	CDS	870	ubiG	2.1.1.222	COG2227	Ubiquinone biosynthesis O-methyltransferase
B8_01018	CDS	1542	gluQ	6.1.1.-		Glutamyl-Q tRNA(Asp) synthetase
B8_01019	CDS	537				hypothetical protein
B8_01020	CDS	276				hypothetical protein
B8_01021	CDS	111				hypothetical protein
B8_01022	CDS	99				hypothetical protein
B8_01023	CDS	393	relA	2.7.6.5	COG0317	GTP pyrophosphokinase
B8_01024	CDS	1644	groL1		COG0459	60 kDa chaperonin 1
B8_01025	CDS	288	groS		COG0234	10 kDa chaperonin
B8_01026	CDS	351				hypothetical protein
B8_01027	CDS	135				hypothetical protein
B8_01028	CDS	489				hypothetical protein
B8_01029	CDS	174				hypothetical protein
B8_01030	CDS	222				hypothetical protein
B8_01031	CDS	120				hypothetical protein
B8_01032	CDS	720	rph	2.7.7.56	COG0689	Ribonuclease PH
B8_01033	CDS	537	grpE		COG0576	Protein GrpE
B8_01034	CDS	1056				hypothetical protein
B8_01035	CDS	669				hypothetical protein
B8_01036	CDS	243				hypothetical protein
B8_01037	CDS	411				hypothetical protein
B8_01038	CDS	120				hypothetical protein
B8_01039	CDS	234				hypothetical protein
B8_01040	CDS	210				hypothetical protein
B8_01041	CDS	222				hypothetical protein
B8_01042	CDS	207				hypothetical protein
B8_01043	CDS	294				hypothetical protein
B8_01044	tRNA	76				tRNA-Val(tac)
B8_01045	CDS	279	rpsT		COG0268	30S ribosomal protein S20
B8_01046	CDS	411	rplQ		COG0203	50S ribosomal protein L17
B8_01047	CDS	1023	rpoA	2.7.7.6	COG0202	DNA-directed RNA polymerase subunit alpha
B8_01048	CDS	384	rpsK		COG0100	30S ribosomal protein S11
B8_01049	CDS	378	rpsM		COG0099	30S ribosomal protein S13
B8_01050	CDS	639	adk	2.7.4.3		Adenylate kinase
B8_01051	CDS	1308	secY		COG0201	Protein translocase subunit SecY
B8_01052	CDS	462	rplO			50S ribosomal protein L15
B8_01053	CDS	192	rpmD		COG1841	50S ribosomal protein L30
B8_01054	CDS	531	rpsE		COG0098	30S ribosomal protein S5
B8_01055	CDS	357	rplR			50S ribosomal protein L18
B8_01056	CDS	534	rplF		COG0097	50S ribosomal protein L6
B8_01057	CDS	399	rpsH		COG0096	30S ribosomal protein S8
B8_01058	CDS	306	rpsN		COG0199	30S ribosomal protein S14
B8_01059	CDS	540	rplE			50S ribosomal protein L5
B8_01060	CDS	330	rplX			50S ribosomal protein L24
B8_01061	CDS	369	rplN		COG0093	50S ribosomal protein L14
B8_01062	CDS	234	rpsQ		COG0186	30S ribosomal protein S17
B8_01063	CDS	216				hypothetical protein
B8_01064	CDS	411	rplP		COG0197	50S ribosomal protein L16
B8_01065	CDS	654	rpsC		COG0092	30S ribosomal protein S3
B8_01066	CDS	360	rplV		COG0091	50S ribosomal protein L22
B8_01067	CDS	279	rpsS		COG0185	30S ribosomal protein S19
B8_01068	CDS	822	rplB		COG0090	50S ribosomal protein L2
B8_01069	CDS	297	rplW		COG0089	50S ribosomal protein L23
B8_01070	CDS	624	rplD		COG0088	50S ribosomal protein L4
B8_01071	CDS	648	rplC		COG0087	50S ribosomal protein L3
B8_01072	CDS	318	rpsJ		COG0051	30S ribosomal protein S10
B8_01073	CDS	1185	tufA		COG0050	Elongation factor Tu
B8_01074	tRNA	74				tRNA-Gly(tcc)
B8_01075	tRNA	86				tRNA-Tyr(gta)
B8_01076	CDS	723	rlmB	2.1.1.185		23S rRNA (guanosine-2'-O-)-methyltransferase RlmB
B8_01077	CDS	453				hypothetical protein
B8_01078	CDS	1392	fumC	4.2.1.2	COG0114	Fumarate hydratase class II
B8_01079	CDS	246				hypothetical protein
B8_01080	CDS	186				hypothetical protein
B8_01081	CDS	1359	ftsZ			Cell division protein FtsZ
B8_01082	CDS	192				hypothetical protein
B8_01083	CDS	348	eco_1			Ecotin
B8_01084	CDS	180	eco_2		COG4574	Ecotin
B8_01085	CDS	579	nfuA			Fe/S biogenesis protein NfuA
B8_01086	CDS	1065	ampG_3		COG0477	Anhydromuropeptide permease
B8_01087	CDS	1233	cshA	3.6.4.13	COG0513	ATP-dependent RNA helicase CshA
B8_01088	CDS	213	cspA		COG1278	Cold shock protein CspA
B8_01089	tRNA	86				tRNA-Leu(taa)
B8_01090	CDS	948	rsmA	2.1.1.182		Ribosomal RNA small subunit methyltransferase A
B8_01091	CDS	888	surA	5.2.1.8		Chaperone SurA
B8_01092	CDS	2142	lptD			LPS-assembly protein LptD
B8_01093	CDS	1374	xseA	3.1.11.6	COG1570	Exodeoxyribonuclease 7 large subunit
B8_01094	CDS	150				hypothetical protein
B8_01095	CDS	267				hypothetical protein
B8_01096	CDS	114				hypothetical protein
B8_01097	CDS	783	xthA_2	3.1.11.2	COG0708	Exodeoxyribonuclease III
B8_01098	CDS	267				hypothetical protein
B8_01099	CDS	1344	der		COG1160	GTPase Der
B8_01100	CDS	117				hypothetical protein
B8_01101	CDS	132				hypothetical protein
B8_01102	CDS	219				hypothetical protein
B8_01103	CDS	441			COG1373	putative protein
B8_01104	CDS	162				hypothetical protein
B8_01105	CDS	510				hypothetical protein
B8_01106	CDS	219				hypothetical protein
B8_01107	CDS	294				hypothetical protein
B8_01108	CDS	1437	ubiB	2.7.-.-	COG0661	putative protein kinase UbiB
B8_01109	CDS	747	ubiE	2.1.1.163	COG2226	Ubiquinone/menaquinone biosynthesis C-methyltransferase UbiE
B8_01110	CDS	822	mutM	3.2.2.23	COG0266	Formamidopyrimidine-DNA glycosylase
B8_01111	CDS	402				hypothetical protein
B8_01112	CDS	156				hypothetical protein
B8_01113	CDS	387	manC1	2.7.7.13	COG0662	Mannose-1-phosphate guanylyltransferase 1
B8_01114	CDS	339				hypothetical protein
B8_01115	CDS	249				hypothetical protein
B8_01116	CDS	231				hypothetical protein
B8_01117	CDS	519				hypothetical protein
B8_01118	CDS	111				hypothetical protein
B8_01119	CDS	114				hypothetical protein
B8_01120	CDS	303				hypothetical protein
B8_01121	CDS	147				hypothetical protein
B8_01122	CDS	972	ycfH	3.1.-.-	COG0084	putative metal-dependent hydrolase YcfH
B8_01123	CDS	1527	metG	6.1.1.10		Methionine--tRNA ligase
B8_01124	CDS	612	tmk	2.7.4.9	COG0125	Thymidylate kinase
B8_01125	CDS	1389	ousA_2			Glycine betaine/proline/ectoine/pipecolic acid transporter OusA
B8_01126	CDS	849	ubiA	2.5.1.39	COG0382	4-hydroxybenzoate octaprenyltransferase
B8_01127	CDS	264	rpnD	3.1.21.-		Recombination-promoting nuclease RpnD
B8_01128	CDS	561				hypothetical protein
B8_01129	CDS	2439	valS	6.1.1.9		Valine--tRNA ligase
B8_01130	CDS	753				hypothetical protein
B8_01131	CDS	840				hypothetical protein
B8_01132	CDS	180				hypothetical protein
B8_01133	CDS	975				hypothetical protein
B8_01134	CDS	1287				hypothetical protein
B8_01135	CDS	492				hypothetical protein
B8_01136	CDS	438				hypothetical protein
B8_01137	CDS	117				hypothetical protein
B8_01138	CDS	426				hypothetical protein
B8_01139	CDS	150				hypothetical protein
B8_01140	CDS	561				hypothetical protein
B8_01141	CDS	333				hypothetical protein
B8_01142	CDS	321				hypothetical protein
B8_01143	CDS	543				hypothetical protein
B8_01144	CDS	225				hypothetical protein
B8_01145	CDS	1278	clpX			ATP-dependent Clp protease ATP-binding subunit ClpX
B8_01146	CDS	552				hypothetical protein
B8_01147	CDS	687	queC	6.3.4.20	COG0603	7-cyano-7-deazaguanine synthase
B8_01148	CDS	345				hypothetical protein
B8_01149	CDS	168				hypothetical protein
B8_01150	tRNA	77				tRNA-His(gtg)
B8_01151	CDS	1662	msbA_2	7.5.2.6	COG1132	Lipid A export ATP-binding/permease protein MsbA
B8_01152	CDS	249				hypothetical protein
B8_01153	CDS	1176	mdtL_2			Multidrug resistance protein MdtL
B8_01154	CDS	1248	lolC		COG4591	Lipoprotein-releasing system transmembrane protein LolC
B8_01155	CDS	666	lolD	3.6.3.-	COG1136	Lipoprotein-releasing system ATP-binding protein LolD
B8_01156	CDS	1899				hypothetical protein
B8_01157	CDS	1275				hypothetical protein
B8_01158	CDS	1989	ccmF		COG1138	Cytochrome c-type biogenesis protein CcmF
B8_01159	CDS	291				hypothetical protein
B8_01160	CDS	108				hypothetical protein
B8_01161	CDS	315				hypothetical protein
B8_01162	CDS	336				hypothetical protein
B8_01163	CDS	165				hypothetical protein
B8_01164	CDS	174				hypothetical protein
B8_01165	CDS	4953	ompB_1			Outer membrane protein B
B8_01166	CDS	606				hypothetical protein
B8_01167	CDS	945	nagZ	3.2.1.52	COG1472	Beta-hexosaminidase
B8_01168	CDS	297				hypothetical protein
B8_01169	CDS	288	ihfA		COG0776	Integration host factor subunit alpha
B8_01170	CDS	468				hypothetical protein
B8_01171	CDS	471	bcp	1.11.1.15	COG1225	Putative peroxiredoxin bcp
B8_01172	CDS	873	lpxL	2.3.1.241		Lipid A biosynthesis lauroyltransferase
B8_01173	CDS	966	lpxK	2.7.1.130	COG1663	Tetraacyldisaccharide 4'-kinase
B8_01174	CDS	855				hypothetical protein
B8_01175	CDS	726	rlmJ	2.1.1.266	COG2961	Ribosomal RNA large subunit methyltransferase J
B8_01176	CDS	2070	ligA	6.5.1.2	COG0272	DNA ligase
B8_01177	CDS	126				hypothetical protein
B8_01178	CDS	1086	tgt	2.4.2.29		Queuine tRNA-ribosyltransferase
B8_01179	CDS	483				hypothetical protein
B8_01180	CDS	837				hypothetical protein
B8_01181	CDS	291	yhjE			Inner membrane metabolite transport protein YhjE
B8_01182	CDS	351				hypothetical protein
B8_01183	CDS	198				hypothetical protein
B8_01184	CDS	450	mlaD		COG1463	Intermembrane phospholipid transport system binding protein MlaD
B8_01185	CDS	300				hypothetical protein
B8_01186	CDS	468	rnhA	3.1.26.4	COG0328	Ribonuclease HI
B8_01187	CDS	480				hypothetical protein
B8_01188	CDS	813	lpxI	3.6.1.54	COG3494	UDP-2,3-diacylglucosamine pyrophosphatase LpxI
B8_01189	CDS	576	coaE	2.7.1.24		Dephospho-CoA kinase
B8_01190	CDS	690	dnaQ	2.7.7.7	COG0847	DNA polymerase III subunit epsilon
B8_01191	CDS	723				hypothetical protein
B8_01192	CDS	2469	recB	3.1.11.5		RecBCD enzyme subunit RecB
B8_01193	CDS	177				hypothetical protein
B8_01194	CDS	279				hypothetical protein
B8_01195	CDS	330				hypothetical protein
B8_01196	CDS	945	fabD	2.3.1.39	COG0331	Malonyl CoA-acyl carrier protein transacylase
B8_01197	CDS	273				hypothetical protein
B8_01198	CDS	381				hypothetical protein
B8_01199	tRNA	92				tRNA-Ser(gct)
B8_01200	CDS	144				hypothetical protein
B8_01201	CDS	258				hypothetical protein
B8_01202	CDS	432				hypothetical protein
B8_01203	CDS	183				hypothetical protein
B8_01204	CDS	267				hypothetical protein
B8_01205	CDS	414				hypothetical protein
B8_01206	CDS	396				hypothetical protein
B8_01207	CDS	180				hypothetical protein
B8_01208	CDS	276				hypothetical protein
B8_01209	CDS	423				hypothetical protein
B8_01210	CDS	1179	phaA	2.3.1.9	COG0183	Acetyl-CoA acetyltransferase
B8_01211	CDS	231				hypothetical protein
B8_01212	CDS	417				hypothetical protein
B8_01213	CDS	297				hypothetical protein
B8_01214	CDS	1500	tlcA_5		COG3202	ADP,ATP carrier protein 1
B8_01215	CDS	222				hypothetical protein
B8_01216	CDS	372				hypothetical protein
B8_01217	CDS	114				hypothetical protein
B8_01218	CDS	120				hypothetical protein
B8_01219	CDS	228				hypothetical protein
B8_01220	CDS	900	tlyC		COG1253	Hemolysin C
B8_01221	CDS	504	ybeY	3.1.-.-		Endoribonuclease YbeY
B8_01222	CDS	144				hypothetical protein
B8_01223	CDS	891	lipA	2.8.1.8		Lipoyl synthase
B8_01224	CDS	1263	glyA	2.1.2.1		Serine hydroxymethyltransferase
B8_01225	CDS	651				hypothetical protein
B8_01226	CDS	324	grxD		COG0278	Glutaredoxin 4
B8_01227	CDS	633	nth	4.2.99.18	COG0177	Endonuclease III
B8_01228	CDS	495				hypothetical protein
B8_01229	CDS	831				hypothetical protein
B8_01230	CDS	114				hypothetical protein
B8_01231	CDS	603				hypothetical protein
B8_01232	CDS	147				hypothetical protein
B8_01233	CDS	846	rsmI	2.1.1.198	COG0313	Ribosomal RNA small subunit methyltransferase I
B8_01234	CDS	1119				hypothetical protein
B8_01235	CDS	162	tatA			Sec-independent protein translocase protein TatA
B8_01236	CDS	600	pgpA	3.1.3.27	COG1267	Phosphatidylglycerophosphatase A
B8_01237	CDS	318	rplU		COG0261	50S ribosomal protein L21
B8_01238	CDS	261	rpmA		COG0211	50S ribosomal protein L27
B8_01239	CDS	1215	lysC	2.7.2.4	COG0527	Aspartate kinase Ask_LysC
B8_01240	CDS	495				hypothetical protein
B8_01241	CDS	327				hypothetical protein
B8_01242	CDS	240				hypothetical protein
B8_01243	CDS	1242	proP_1			Proline/betaine transporter
B8_01244	CDS	318				hypothetical protein
B8_01245	CDS	348				hypothetical protein
B8_01246	CDS	357				hypothetical protein
B8_01247	CDS	4752	gdh	1.4.1.2	COG2902	NAD-specific glutamate dehydrogenase
B8_01248	CDS	1338	mnmE	3.6.-.-	COG0486	tRNA modification GTPase MnmE
B8_01249	CDS	1296				hypothetical protein
B8_01250	CDS	264				hypothetical protein
B8_01251	CDS	402	qacA_1		COG0477	Antiseptic resistance protein
B8_01252	CDS	252				hypothetical protein
B8_01253	CDS	411	qacA_2		COG0477	Antiseptic resistance protein
B8_01254	CDS	1032	recA			Protein RecA
B8_01255	CDS	726	fabG	1.1.1.100		3-oxoacyl-[acyl-carrier-protein] reductase FabG
B8_01256	CDS	246	acpP		COG0236	Acyl carrier protein
B8_01257	CDS	1287	fabF	2.3.1.179	COG0304	3-oxoacyl-[acyl-carrier-protein] synthase 2
B8_01258	CDS	1782	uup		COG0488	ABC transporter ATP-binding protein uup
B8_01259	CDS	1071				hypothetical protein
B8_01260	CDS	231				hypothetical protein
B8_01261	CDS	1170			COG1373	putative protein
B8_01262	CDS	690	gmk	2.7.4.8	COG0194	Guanylate kinase
B8_01263	CDS	237				hypothetical protein
B8_01264	CDS	840	mreC			Cell shape-determining protein MreC
B8_01265	CDS	1041	mreB			Cell shape-determining protein MreB
B8_01266	CDS	1089				hypothetical protein
B8_01267	tRNA	77				tRNA-Met(cat)
B8_01268	CDS	468	pal			Peptidoglycan-associated lipoprotein
B8_01269	CDS	270				hypothetical protein
B8_01270	CDS	954	fabH	2.3.1.180	COG0332	3-oxoacyl-[acyl-carrier-protein] synthase 3
B8_01271	CDS	201	rpmF		COG0333	50S ribosomal protein L32
B8_01272	CDS	474				hypothetical protein
B8_01273	CDS	912	ftsY		COG0552	Signal recognition particle receptor FtsY
B8_01274	CDS	2628	polA	2.7.7.7	COG0258	DNA polymerase I
B8_01275	CDS	195	metK_1	2.5.1.6	COG0192	S-adenosylmethionine synthase
B8_01276	CDS	843	metK_2	2.5.1.6	COG0192	S-adenosylmethionine synthase
B8_01277	CDS	741				hypothetical protein
B8_01278	CDS	156				hypothetical protein
B8_01279	CDS	360				hypothetical protein
B8_01280	CDS	201				hypothetical protein
B8_01281	CDS	3546	dnaE1	2.7.7.7		DNA polymerase III subunit alpha
B8_01282	CDS	1299	rkpK	1.1.1.22	COG1004	UDP-glucose 6-dehydrogenase
B8_01283	CDS	2511				hypothetical protein
B8_01284	CDS	1626				hypothetical protein
B8_01285	CDS	756	tatC		COG0805	Sec-independent protein translocase protein TatC
B8_01286	CDS	1278	serS	6.1.1.11	COG0172	Serine--tRNA ligase
B8_01287	CDS	2433	virB4_2		COG3451	Type IV secretion system protein virB4
B8_01288	CDS	3489				hypothetical protein
B8_01289	CDS	906	alx		COG0861	Putative membrane-bound redox modulator Alx
B8_01290	CDS	714				hypothetical protein
B8_01291	CDS	1665			COG0500	putative protein RP789
B8_01292	CDS	423				hypothetical protein
B8_01293	CDS	306	higA-2		COG2944	Antitoxin HigA-2
B8_01294	CDS	618	nuoJ	7.1.1.-	COG0839	NADH-quinone oxidoreductase subunit J
B8_01295	CDS	315	nuoK	7.1.1.-	COG0713	NADH-quinone oxidoreductase subunit K
B8_01296	CDS	1971	nuoL	7.1.1.-	COG1009	NADH-quinone oxidoreductase subunit L
B8_01297	CDS	1482	ndhD1	7.1.1.-	COG1008	NAD(P)H-quinone oxidoreductase chain 4 1
B8_01298	CDS	612	ccmA	7.6.2.5	COG4133	Cytochrome c biogenesis ATP-binding export protein CcmA
B8_01299	CDS	480	nuoI	7.1.1.-	COG1143	NADH-quinone oxidoreductase subunit I
B8_01300	CDS	1020	nuoH	7.1.1.-	COG1005	NADH-quinone oxidoreductase subunit H
B8_01301	CDS	2016	nqo3	7.1.1.-	COG1034	NADH-quinone oxidoreductase chain 3
B8_01302	CDS	357				hypothetical protein
B8_01303	CDS	2637	acnA	4.2.1.3	COG1048	Aconitate hydratase A
B8_01304	CDS	339	atpC			ATP synthase epsilon chain, sodium ion specific
B8_01305	CDS	1422	atpD	7.1.2.2	COG0055	ATP synthase subunit beta
B8_01306	CDS	972	atpG		COG0224	ATP synthase gamma chain
B8_01307	CDS	1533	atpA	7.1.2.2	COG0056	ATP synthase subunit alpha
B8_01308	CDS	555	atpH_2			ATP synthase subunit delta
B8_01309	CDS	1380	lpd	1.8.1.4	COG1249	Dihydrolipoyl dehydrogenase
B8_01310	CDS	99				hypothetical protein
B8_01311	CDS	294				hypothetical protein
B8_01312	CDS	180				hypothetical protein
B8_01313	CDS	273	bla	3.5.2.6		Beta-lactamase OXA-18
B8_01314	CDS	2373	mrcA		COG5009	Penicillin-binding protein 1A
B8_01315	CDS	1299	miaB	2.8.4.3	COG0621	tRNA-2-methylthio-N(6)-dimethylallyladenosine synthase
B8_01316	CDS	99				hypothetical protein
B8_01317	CDS	174				hypothetical protein
B8_01318	CDS	144				hypothetical protein
B8_01319	CDS	96				hypothetical protein
B8_01320	CDS	252				hypothetical protein
B8_01321	CDS	480				hypothetical protein
B8_01322	CDS	1728	kefC		COG0475	Glutathione-regulated potassium-efflux system protein KefC
B8_01323	CDS	327	rsfS			Ribosomal silencing factor RsfS
B8_01324	CDS	240			COG0271	putative protein RP812
B8_01325	CDS	432	ompB_2		COG4625	Outer membrane protein B
B8_01326	CDS	282				hypothetical protein
B8_01327	CDS	381				hypothetical protein
B8_01328	CDS	219				hypothetical protein
B8_01329	CDS	159				hypothetical protein
B8_01330	CDS	135				hypothetical protein
B8_01331	CDS	645				hypothetical protein
B8_01332	CDS	681				hypothetical protein
B8_01333	CDS	699				hypothetical protein
B8_01334	tRNA	77				tRNA-Pro(tgg)
B8_01335	CDS	216	infA			Translation initiation factor IF-1
B8_01336	CDS	648	maf	3.6.1.9	COG0424	dTTP/UTP pyrophosphatase
B8_01337	CDS	432	dksA		COG1734	RNA polymerase-binding transcription factor DksA
B8_01338	CDS	918	xerC		COG4973	Tyrosine recombinase XerC
B8_01339	CDS	288				hypothetical protein
B8_01340	CDS	603	pld	3.1.4.4		Phospholipase D
B8_01341	CDS	138				hypothetical protein
B8_01342	CDS	1479	ubiD	4.1.1.98	COG0043	3-octaprenyl-4-hydroxybenzoate carboxy-lyase
B8_01343	CDS	1575	ppiD	5.2.1.8	COG0760	Peptidyl-prolyl cis-trans isomerase D
B8_01344	CDS	6516				hypothetical protein
B8_01345	CDS	2235				hypothetical protein
B8_01346	CDS	153				hypothetical protein
B8_01347	CDS	279				hypothetical protein
B8_01348	CDS	780	map	3.4.11.18	COG0024	Methionine aminopeptidase
B8_01349	CDS	309				hypothetical protein
B8_01350	CDS	984	tagO	2.7.8.33	COG0472	putative undecaprenyl-phosphate N-acetylglucosaminyl 1-phosphate transferase
B8_01351	CDS	324				hypothetical protein
B8_01352	CDS	765				Putative adhesin
B8_01353	CDS	675			COG3637	Putative adhesin RP828
B8_01354	CDS	351	fdxA		COG1146	Ferredoxin-2
B8_01355	CDS	693	ccmC		COG0755	Heme exporter protein C
B8_01356	CDS	507	tadA	3.5.4.33	COG0590	tRNA-specific adenosine deaminase
B8_01357	CDS	906	fieF		COG0053	Ferrous-iron efflux pump FieF
B8_01358	CDS	480				hypothetical protein
B8_01359	CDS	327				hypothetical protein
B8_01360	CDS	702	znuC	7.2.2.-	COG1121	Zinc import ATP-binding protein ZnuC
B8_01361	CDS	654				hypothetical protein
B8_01362	CDS	321				hypothetical protein
B8_01363	CDS	294				hypothetical protein
B8_01364	CDS	2862	uvrA		COG0178	UvrABC system protein A
B8_01365	CDS	459	ssb			Single-stranded DNA-binding protein
B8_01366	CDS	831				hypothetical protein
B8_01367	CDS	294				hypothetical protein
B8_01368	CDS	498				hypothetical protein
B8_01369	tRNA	77				tRNA-Arg(tct)
B8_01370	CDS	318				hypothetical protein
B8_01371	CDS	1866	htpG		COG0326	Chaperone protein HtpG
B8_01372	CDS	1281	hemA	2.3.1.37	COG0156	5-aminolevulinate synthase
B8_01373	CDS	255				hypothetical protein
B8_01374	CDS	1338	tig	5.2.1.8	COG0544	Trigger factor
B8_01375	CDS	1098	cgtA	3.6.5.-		GTPase Obg/CgtA
B8_01376	CDS	1308	gltA	2.3.3.16	COG0372	Citrate synthase
B8_01377	CDS	786				hypothetical protein
B8_01378	CDS	942	rluD	5.4.99.23	COG0564	Ribosomal large subunit pseudouridine synthase D
B8_01379	CDS	258				hypothetical protein
B8_01380	CDS	444				hypothetical protein
B8_01381	CDS	225				hypothetical protein
B8_01382	CDS	1575	prmC	2.1.1.297		Release factor glutamine methyltransferase
B8_01383	CDS	939	ywlC	2.7.7.87	COG0009	Threonylcarbamoyl-AMP synthase
B8_01384	CDS	2013	glyS	6.1.1.14	COG0751	Glycine--tRNA ligase beta subunit
B8_01385	CDS	837	glyQ	6.1.1.14	COG0752	Glycine--tRNA ligase alpha subunit
B8_01386	CDS	408	fitB	3.1.-.-		Toxin FitB
B8_01387	CDS	246				hypothetical protein
B8_01388	CDS	630	queH	1.17.99.6	COG1636	Epoxyqueuosine reductase QueH
B8_01389	CDS	1248	proP_2			Proline/betaine transporter
B8_01390	CDS	951				hypothetical protein
B8_01391	CDS	636				hypothetical protein
B8_01392	CDS	1572				hypothetical protein
B8_01393	CDS	2637	alaS	6.1.1.7	COG0013	Alanine--tRNA ligase
B8_01394	CDS	738	truA	5.4.99.12	COG0101	tRNA pseudouridine synthase A
B8_01395	CDS	1905	rpoD		COG0568	RNA polymerase sigma factor RpoD
B8_01396	CDS	1788	dnaG	2.7.7.-		DNA primase
B8_01397	CDS	615				hypothetical protein
B8_01398	CDS	621	greA			Transcription elongation factor GreA
B8_01399	CDS	402				hypothetical protein
B8_01400	CDS	1125	pntAA	7.1.1.1	COG3288	NAD(P) transhydrogenase subunit alpha part 1
B8_01401	CDS	639	lolA			Outer-membrane lipoprotein carrier protein
B8_01402	CDS	1530	ruvB_2	3.6.4.12		Holliday junction ATP-dependent DNA helicase RuvB
B8_01403	CDS	324	ybaB		COG0718	Nucleoid-associated protein YbaB
B8_01404	CDS	192				hypothetical protein
B8_01405	CDS	216				hypothetical protein
B8_01406	CDS	696				hypothetical protein
B8_01407	CDS	126				hypothetical protein
B8_01408	CDS	96				hypothetical protein
B8_01409	CDS	105				hypothetical protein
B8_01410	CDS	204				hypothetical protein
B8_01411	CDS	723	glnQ			Glutamine transport ATP-binding protein GlnQ
B8_01412	CDS	765	phnP	3.1.4.55	COG1235	Phosphoribosyl 1,2-cyclic phosphate phosphodiesterase
B8_01413	CDS	648				hypothetical protein
B8_01414	CDS	264	dinJ			Antitoxin DinJ
B8_01415	CDS	99				hypothetical protein
B8_01416	CDS	96				hypothetical protein
B8_01417	CDS	1083				hypothetical protein
B8_01418	CDS	465				hypothetical protein
B8_01419	tRNA	85				tRNA-Leu(tag)
B8_01420	CDS	1146	dapE	3.5.1.18	COG0624	Succinyl-diaminopimelate desuccinylase
B8_01421	CDS	303				hypothetical protein
B8_01422	CDS	510				hypothetical protein
B8_01423	CDS	237				hypothetical protein
B8_01424	CDS	177				hypothetical protein
B8_01425	CDS	234				hypothetical protein
B8_01426	CDS	135				hypothetical protein
B8_01427	CDS	735	nhaA		COG3004	Na(+)/H(+) antiporter NhaA
B8_01428	CDS	516				hypothetical protein
B8_01429	CDS	630	lipB	2.3.1.181	COG0321	Octanoyltransferase
B8_01430	CDS	744	amiD	3.5.1.28	COG3023	N-acetylmuramoyl-L-alanine amidase AmiD
B8_01431	tRNA	75				tRNA-Thr(tgt)
B8_01432	CDS	336				hypothetical protein
B8_01433	CDS	171	rpmG		COG0267	50S ribosomal protein L33
B8_01434	CDS	1833	mutL			DNA mismatch repair protein MutL
B8_01435	CDS	165				hypothetical protein
B8_01436	CDS	102				hypothetical protein
B8_01437	CDS	477	bdhA	1.1.1.30		D-beta-hydroxybutyrate dehydrogenase
B8_01438	CDS	282				hypothetical protein
B8_01439	CDS	189				hypothetical protein
B8_01440	CDS	417				hypothetical protein
B8_01441	CDS	1272	proP_3			Proline/betaine transporter
B8_01442	CDS	840	hemF	1.3.3.3		Oxygen-dependent coproporphyrinogen-III oxidase
B8_01443	CDS	192				hypothetical protein
B8_01444	CDS	237				hypothetical protein
B8_01445	CDS	438				hypothetical protein
B8_01446	CDS	1041	hemH	4.99.1.1	COG0276	Ferrochelatase
B8_01447	CDS	1041	hemE	4.1.1.37	COG0407	Uroporphyrinogen decarboxylase

## Sheet: Table S4
Table S4. Genomic features of the 2 identified prophages.
Strain	GC% Bacteria	Prophage Region	GC%	Number of CDS	Predicted Type	Phage-like protein (PLP)	PLP Position	Direction	Prophage Length (kbp)	CDS Phaster
Rickettsia heilongjiangensis str. B8	32.4	Region 1	34.06	10	incomplete	PP_00495	432390-434144	Reverse	1.754	ABC transporter, phage(gi9630145), PHAGE_Bacill_SPbeta_NC_001884
						PP_00497	435164-435526	Reverse	0.362	gp4, phage(gi298103512), PHAGE_Strept_phiSASD1_NC_014229
		Region 2	32.72	9	incomplete	PP_01328	1093738-1095024	Forward	1.286	DNA adenine methyltransferase, phage(gi100041), PHAGE_Escher_500465_2_NC_049343
						PP_01329	1095308-1097089	Forward	1.781	gp245, phage(gi593777701), PHAGE_Bacill_G_NC_023719
						PP_01333	1099729-1100418	Reverse	0.689	guanylate kinase, phage(gi423262505), PHAGE_Liberi_SC1_NC_019549

## Sheet: Table S5
Table S5. Predicted surface proteins based on the genome of B8
# ID	Prediction	SP(Sec/SPI)	TAT(Tat/SPI)	LIPO(Sec/SPII)	OTHER	CS Position
B8_00035	LIPO(Sec/SPII)	0.00051	5.2e-05	0.999266	0.000172	CS pos: 16-17. LSS-CS. Pr: 0.9998
B8_00086	LIPO(Sec/SPII)	0.063824	0.000127	0.935609	0.00044	CS pos: 16-17. STS-CF. Pr: 0.9351
B8_00092	LIPO(Sec/SPII)	0.000354	4.3e-05	0.999393	0.00021	CS pos: 18-19. ITG-CK. Pr: 0.9999
B8_00161	LIPO(Sec/SPII)	0.001239	4.6e-05	0.998539	0.000177	CS pos: 18-19. LSG-CT. Pr: 0.9991
B8_00213	LIPO(Sec/SPII)	0.001624	4.5e-05	0.998079	0.000253	CS pos: 15-16. LVS-CE. Pr: 0.9983
B8_00258	LIPO(Sec/SPII)	0.000486	6.7e-05	0.999205	0.000242	CS pos: 19-20. LGG-CK. Pr: 0.9998
B8_00265	LIPO(Sec/SPII)	0.004017	7.7e-05	0.99534	0.000566	CS pos: 15-16. MSS-CK. Pr: 0.9959
B8_00292	LIPO(Sec/SPII)	0.174286	0.002504	0.768962	0.054248	CS pos: 16-17. LAS-CP. Pr: 0.7653
B8_00338	LIPO(Sec/SPII)	0.00093	5.1e-05	0.998694	0.000324	CS pos: 16-17. LIS-CN. Pr: 0.9993
B8_00367	LIPO(Sec/SPII)	0.0168	0.000329	0.527496	0.455375	CS pos: 21-22. IFS-CI. Pr: 0.5318
B8_00371	LIPO(Sec/SPII)	0.397053	0.000515	0.580298	0.022134	CS pos: 15-16. MTN-CI. Pr: 0.5453
B8_00388	LIPO(Sec/SPII)	0.11467	0.000166	0.884266	0.000897	CS pos: 15-16. LTS-CL. Pr: 0.8843
B8_00420	LIPO(Sec/SPII)	0.011131	0.000105	0.988416	0.000347	CS pos: 19-20. LLS-CT. Pr: 0.9884
B8_00422	LIPO(Sec/SPII)	0.275704	0.000528	0.624239	0.099529	CS pos: 16-17. LSG-FT. Pr: 0.5631
B8_00436	LIPO(Sec/SPII)	0.002771	4.8e-05	0.996828	0.000353	CS pos: 17-18. LVA-CV. Pr: 0.9950
B8_00585	LIPO(Sec/SPII)	0.035131	0.000271	0.958057	0.00654	CS pos: 17-18. LSA-CL. Pr: 0.9567
B8_00607	LIPO(Sec/SPII)	0.001018	3.7e-05	0.998818	0.000126	CS pos: 16-17. TSA-CS. Pr: 0.9992
B8_00611	LIPO(Sec/SPII)	0.00045	3.4e-05	0.999336	0.00018	CS pos: 17-18. LSA-CT. Pr: 0.9999
B8_00618	LIPO(Sec/SPII)	0.004682	0.000282	0.929272	0.065763	CS pos: 26-27. FGA-CG. Pr: 0.9280
B8_00694	LIPO(Sec/SPII)	0.138967	0.005123	0.459474	0.396436	CS pos: 13-14. LAT-CN. Pr: 0.4769
B8_00749	LIPO(Sec/SPII)	0.000459	7.3e-05	0.999212	0.000256	CS pos: 16-17. LIG-CT. Pr: 0.9998
B8_00884	LIPO(Sec/SPII)	0.000803	8.2e-05	0.998734	0.000381	CS pos: 16-17. LSS-CS. Pr: 0.9996
B8_00946	LIPO(Sec/SPII)	0.012981	0.000182	0.499506	0.487331	CS pos: 19-20. CSA-CL. Pr: 0.4953
B8_01112	LIPO(Sec/SPII)	0.032096	0.001581	0.630774	0.335549	CS pos: 24-25. AVA-CS. Pr: 0.6331
B8_01174	LIPO(Sec/SPII)	0.001014	9.3e-05	0.99847	0.000424	CS pos: 18-19. VQG-CS. Pr: 0.9994
B8_01230	LIPO(Sec/SPII)	0.00615	9.8e-05	0.993548	0.000203	CS pos: 19-20. TSA-CN. Pr: 0.9955
B8_01234	LIPO(Sec/SPII)	0.001787	6.1e-05	0.99784	0.000311	CS pos: 22-23. LTS-CQ. Pr: 0.9984
B8_01268	LIPO(Sec/SPII)	0.000346	2.4e-05	0.999508	0.000123	CS pos: 17-18. LAG-CT. Pr: 0.9997
B8_01272	LIPO(Sec/SPII)	0.000713	5.2e-05	0.999026	0.000208	CS pos: 19-20. LSG-CK. Pr: 0.9996
B8_01290	LIPO(Sec/SPII)	0.182712	0.000812	0.763339	0.053137	CS pos: 19-20. NIA-CA. Pr: 0.7622
B8_01314	LIPO(Sec/SPII)	0.003809	0.000141	0.986458	0.009592	CS pos: 19-20. LVG-CG. Pr: 0.9884
B8_01358	LIPO(Sec/SPII)	0.006769	0.000137	0.991837	0.001257	CS pos: 19-20. LQA-CN. Pr: 0.9977
B8_01366	LIPO(Sec/SPII)	0.000463	7.4e-05	0.999167	0.000296	CS pos: 18-19. LSG-CS. Pr: 0.9999
B8_01406	LIPO(Sec/SPII)	0.06007	0.000531	0.60016	0.339239	CS pos: 24-25. LCK-CI. Pr: 0.5252
B8_01412	LIPO(Sec/SPII)	0.014041	0.000447	0.973426	0.012086	CS pos: 19-20. VIG-CD. Pr: 0.9740
B8_00085	SP(Sec/SPI)	0.93406	0.000684	0.006382	0.058874	CS pos: 21-22. LYA-AN. Pr: 0.9198
B8_00114	SP(Sec/SPI)	0.96874	0.000858	0.028602	0.0018	CS pos: 28-29. GLA-EE. Pr: 0.9236
B8_00121	SP(Sec/SPI)	0.989733	0.000672	0.004631	0.004965	CS pos: 23-24. SFA-KS. Pr: 0.9364
B8_00126	SP(Sec/SPI)	0.957111	0.023478	0.017625	0.001787	CS pos: 33-34. ARA-AS. Pr: 0.9507
B8_00138	SP(Sec/SPI)	0.937938	0.000279	0.022243	0.039539	CS pos: 18-19. IRA-DL. Pr: 0.9157
B8_00139	SP(Sec/SPI)	0.933906	0.000546	0.027931	0.037617	CS pos: 19-20. VYS-NE. Pr: 0.8626
B8_00157	SP(Sec/SPI)	0.885755	0.004796	0.013068	0.09638	CS pos: 28-29. THA-KD. Pr: 0.8491
B8_00158	SP(Sec/SPI)	0.937321	0.000496	0.060576	0.001607	CS pos: 24-25. SFA-GF. Pr: 0.7440
B8_00160	SP(Sec/SPI)	0.997966	0.000242	0.001147	0.000645	CS pos: 20-21. AKA-DD. Pr: 0.9920
B8_00185	SP(Sec/SPI)	0.922099	0.001105	0.006339	0.070457	CS pos: 21-22. VLA-KE. Pr: 0.9084
B8_00198	SP(Sec/SPI)	0.45317	0.214052	0.058319	0.274458	CS pos: 30-31. ALG-QR. Pr: 0.2908
B8_00285	SP(Sec/SPI)	0.99174	0.000308	0.005511	0.002441	CS pos: 21-22. IYA-AP. Pr: 0.9838
B8_00286	SP(Sec/SPI)	0.596145	0.000808	0.028102	0.374945	CS pos: 21-22. ATA-YT. Pr: 0.5022
B8_00298	SP(Sec/SPI)	0.692761	0.103282	0.077865	0.126091	CS pos: 25-26. IGA-EN. Pr: 0.3922
B8_00321	SP(Sec/SPI)	0.795784	0.000377	0.029019	0.174819	CS pos: 21-22. GYA-AY. Pr: 0.7599
B8_00330	SP(Sec/SPI)	0.98736	0.000238	0.011136	0.001266	CS pos: 19-20. VAA-VD. Pr: 0.8176
B8_00332	SP(Sec/SPI)	0.891836	0.001514	0.09879	0.00786	CS pos: 23-24. SYA-SP. Pr: 0.7694
B8_00334	SP(Sec/SPI)	0.919682	0.000704	0.065512	0.014102	CS pos: 20-21. AFA-EG. Pr: 0.8449
B8_00336	SP(Sec/SPI)	0.750322	0.000266	0.202108	0.047304	CS pos: 18-19. SFG-ES. Pr: 0.5553
B8_00342	SP(Sec/SPI)	0.898086	0.000906	0.004977	0.096031	CS pos: 20-21. IYA-KS. Pr: 0.8480
B8_00379	SP(Sec/SPI)	0.959986	0.000384	0.017959	0.021671	CS pos: 20-21. TEA-QN. Pr: 0.9430
B8_00390	SP(Sec/SPI)	0.944857	0.002419	0.03595	0.016774	CS pos: 24-25. AIA-NK. Pr: 0.8998
B8_00418	SP(Sec/SPI)	0.872581	0.000549	0.017419	0.109451	CS pos: 19-20. VFA-LT. Pr: 0.8148
B8_00431	SP(Sec/SPI)	0.981491	0.000238	0.009429	0.008843	CS pos: 19-20. ARA-EI. Pr: 0.9726
B8_00432	SP(Sec/SPI)	0.86233	0.000275	0.06334	0.074055	CS pos: 22-23. GYG-QI. Pr: 0.4595
B8_00439	SP(Sec/SPI)	0.991693	0.000166	0.00443	0.003711	CS pos: 19-20. SYA-LE. Pr: 0.9840
B8_00441	SP(Sec/SPI)	0.698114	0.002282	0.020261	0.279342	CS pos: 26-27. SFA-SV. Pr: 0.6207
B8_00482	SP(Sec/SPI)	0.733652	0.005154	0.065565	0.195629	CS pos: 19-20. LIA-DN. Pr: 0.5179
B8_00501	SP(Sec/SPI)	0.814702	0.000472	0.16872	0.016106	CS pos: 20-21. TMA-SK. Pr: 0.7089
B8_00530	SP(Sec/SPI)	0.991548	0.000303	0.002299	0.00585	CS pos: 20-21. IFA-EN. Pr: 0.9839
B8_00582	SP(Sec/SPI)	0.931702	0.002583	0.028215	0.037501	CS pos: 23-24. SEA-KK. Pr: 0.8421
B8_00590	SP(Sec/SPI)	0.930541	0.000283	0.067351	0.001825	CS pos: 18-19. IFA-AS. Pr: 0.8567
B8_00594	SP(Sec/SPI)	0.995767	0.000155	0.003041	0.001037	CS pos: 21-22. VHA-NS. Pr: 0.9078
B8_00596	SP(Sec/SPI)	0.855899	0.003068	0.063862	0.077171	CS pos: 20-21. TFS-AG. Pr: 0.3060
B8_00630	SP(Sec/SPI)	0.970767	0.000326	0.026039	0.002868	CS pos: 22-23. ILA-GD. Pr: 0.9531
B8_00661	SP(Sec/SPI)	0.770476	0.025657	0.086107	0.11776	CS pos: 23-24. SLA-AQ. Pr: 0.6472
B8_00663	SP(Sec/SPI)	0.651175	0.002375	0.057053	0.289397	CS pos: 18-19. IYS-NP. Pr: 0.3552
B8_00666	SP(Sec/SPI)	0.659428	0.04953	0.024164	0.266879	CS pos: 26-27. ARA-AL. Pr: 0.5079
B8_00775	SP(Sec/SPI)	0.990265	0.000196	0.006974	0.002564	CS pos: 20-21. VNA-DF. Pr: 0.9826
B8_00784	SP(Sec/SPI)	0.819518	0.004773	0.043398	0.132311	CS pos: 22-23. AQA-VG. Pr: 0.6115
B8_00825	SP(Sec/SPI)	0.587594	0.006732	0.016054	0.38962	CS pos: 23-24. SSA-EP. Pr: 0.5655
B8_00866	SP(Sec/SPI)	0.993307	0.000273	0.004902	0.001518	CS pos: 20-21. AQA-DN. Pr: 0.9814
B8_00898	SP(Sec/SPI)	0.978534	0.000308	0.019394	0.001765	CS pos: 19-20. SYA-DN. Pr: 0.9594
B8_00928	SP(Sec/SPI)	0.99661	0.000254	0.002425	0.000711	CS pos: 20-21. AFA-DK. Pr: 0.9934
B8_00962	SP(Sec/SPI)	0.651068	0.001844	0.183463	0.163625	CS pos: 22-23. INC-NE. Pr: 0.6023
B8_00975	SP(Sec/SPI)	0.495055	0.000454	0.051933	0.452558	CS pos: 24-25. TET-IY. Pr: 0.3302
B8_00977	SP(Sec/SPI)	0.486468	0.092916	0.021437	0.399179	CS pos: 30-31. ADA-AN. Pr: 0.5084
B8_01083	SP(Sec/SPI)	0.965621	0.000399	0.030101	0.003879	CS pos: 20-21. LLA-DT. Pr: 0.8081
B8_01091	SP(Sec/SPI)	0.989963	0.000352	0.007454	0.00223	CS pos: 19-20. AQA-SL. Pr: 0.9471
B8_01092	SP(Sec/SPI)	0.60566	0.000722	0.13879	0.254828	CS pos: 20-21. SFA-AL. Pr: 0.2722
B8_01152	SP(Sec/SPI)	0.973125	0.000571	0.025426	0.000879	CS pos: 19-20. VFA-SS. Pr: 0.7684
B8_01157	SP(Sec/SPI)	0.576027	0.001979	0.085146	0.336848	CS pos: 20-21. LFA-AT. Pr: 0.4071
B8_01165	SP(Sec/SPI)	0.483287	0.476088	0.019011	0.021613	CS pos: 34-35. AMG-AA. Pr: 0.4429
B8_01170	SP(Sec/SPI)	0.997872	0.000249	0.001389	0.00049	CS pos: 22-23. IFA-DL. Pr: 0.9864
B8_01210	SP(Sec/SPI)	0.63757	0.154826	0.012322	0.195282	CS pos: 31-32. MLA-AH. Pr: 0.5029
B8_01257	SP(Sec/SPI)	0.481858	0.028381	0.057705	0.432056	CS pos: 27-28. VSS-SW. Pr: 0.3223
B8_01283	SP(Sec/SPI)	0.565247	0.001282	0.045513	0.387958	CS pos: 28-29. VYS-AN. Pr: 0.4867
B8_01288	SP(Sec/SPI)	0.996079	0.000477	0.001649	0.001795	CS pos: 20-21. VYA-SI. Pr: 0.9886
B8_01321	SP(Sec/SPI)	0.963651	0.000397	0.022796	0.013156	CS pos: 19-20. INA-DN. Pr: 0.9449
B8_01340	SP(Sec/SPI)	0.6159	0.008469	0.047059	0.328571	CS pos: 25-26. IYG-QN. Pr: 0.5427
B8_01352	SP(Sec/SPI)	0.988017	0.000191	0.011559	0.000233	CS pos: 22-23. SFA-DC. Pr: 0.9588
B8_01353	SP(Sec/SPI)	0.998124	0.000229	0.001367	0.00028	CS pos: 22-23. SFA-EG. Pr: 0.9432
B8_01401	SP(Sec/SPI)	0.993049	0.000258	0.005602	0.001091	CS pos: 21-22. AFG-AD. Pr: 0.8394
B8_00021	TAT(Tat/SPI)	0.26059	0.476241	0.01302	0.250149	CS pos: 40-41. AMS-KE. Pr: 0.2946
B8_00385	TAT(Tat/SPI)	0.002068	0.986224	0.00849	0.003218	CS pos: 40-41. VDS-LN. Pr: 0.6164
B8_00679	TAT(Tat/SPI)	0.414801	0.534312	0.016595	0.034293	CS pos: 29-30. AGA-TI. Pr: 0.5793
B8_01344	TAT(Tat/SPI)	0.266577	0.561191	0.008395	0.163838	CS pos: 41-42. VAA-GV. Pr: 0.2365

## Sheet: Table S6
Table S6. The description of conserved virulence factors in B8 genome and other Rickettsial strains
VFclass	Virulence factors	Related genes	B8(Prediction)	R.heilongjiangensis 054	R.conorii str. Malish 7	R.japonica YH	R.rickettsii str. Sheila Smith
			draft (draft)	chromosome (NC_015866)	chromosome (NC_003103)	chromosome (NC_016050)	chromosome (NC_009882)
Actin-based motility	RickA	rickA	B8_00960	Rh054_05015	RC0909	RJP_0719	A1G_05015
	Sca2	sca2	B8_00126	Rh054_00675	RC0110	RJP_0085	A1G_00670
Adherence and invasion	Adr1	adr1	B8_01352	Rh054_06965	RC1281	RJP_0938	A1G_07045
	Adr2	adr2	B8_01353	Rh054_06970	RC1282	RJP_0939	A1G_07050
	Sca1	sca1	B8_00021	Rh054_00115	RC0019	RJP_0015	A1G_00130
	Sca4	sca4	B8_00716	Rh054_03745	RC0667	RJP_0510	A1G_03790
	rOmpA/Sca0	ompA	B8_01344	Rh054_06925	RC1273	RJP_0933	A1G_06990
	rOmpB/Sca5	ompB	B8_01165	Rh054_06005	RC1085	RJP_0809	A1G_06030
Enzyme	Hemolysin C	tlyC	B8_01220	Rh054_06270	RC1141	RJP_0842	A1G_06280
	Phospholipase A2	pat1	B8_00974	Rh054_05080	RC0922	RJP_0709	A1G_05085
		pat2	B8_00731	-	RC0775	-	-
	Phospholipase D	pld	B8_01340	Rh054_06905	RC1270	RJP_0930	A1G_06970
Secretion system	Rvh T4SS effector	ralF	B8_00554	Rh054_02910	RC0509	-	-
	Rvh T4SS	rvhB10	B8_00423	Rh054_02240	RC0389	RJP_0310	A1G_02230
		rvhB11	B8_00424	Rh054_02245	RC0390	RJP_0311	A1G_02235
		rvhB1	B8_00774	Rh054_04050	RC0686	RJP_0552	A1G_04375
		rvhB2	B8_00269	Rh054_01415	RC0241	RJP_0199	A1G_01380
		rvhB3	B8_00155	Rh054_00825	RC0140	RJP_0107	A1G_00810
		rvhB4a	B8_00156	Rh054_00830	RC0141	RJP_0108	A1G_00815
		rvhB4b	B8_01287	Rh054_06635	RC1217	RJP_0897	A1G_06670
		rvhB6a	B8_00157	Rh054_00835	RC0142	RJP_0109	A1G_00820
		rvhB6b	B8_00158	Rh054_00840	RC0143	RJP_0110	A1G_00825
		rvhB6c	B8_00159	Rh054_00845	RC0144	RJP_0111	A1G_00830
		rvhB6d	B8_00160	Rh054_00850	RC0145	RJP_0112	A1G_00835
		rvhB6e	B8_00161	Rh054_00855	RC0146	-	A1G_00840
		rvhB8a	B8_00419	Rh054_02220	RC0385	RJP_0307	A1G_02210
		rvhB8b	B8_00421	Rh054_02230	RC0387	RJP_0308	A1G_02220
		rvhB9a	B8_00418	Rh054_02215	RC0384	RJP_0306	A1G_02205
		rvhB9b	B8_00422	Rh054_02235	RC0388	RJP_0309	A1G_02225
		rvhD4	B8_00425	Rh054_02250	RC0391	RJP_0312	A1G_02240
